# Supplementary material for: Novel candidate genes influencing natural variation in potato tuber cold sweetening identified by comparative proteomics and association mapping
Source: BMC Plant Biol. 2013 Aug 7;13:113. doi: 10.1186/1471-2229-13-113 (PMC3750364; doi:10.1186/1471-2229-13-113)
Supplement: Additional file 2: Table S2 — Data on mean RSC and spot intensities from 40 cultivars and 26 selected protein spots for correlation analysis. [file 1471-2229-13-113-S2.xlsx]

## Sheet: Spot Intensities
mean tuber reducing sugar content and mean spot intensities used for correlation analysis
		Reducing Sugar Content [mg/100mg dry weight]		mean Spot intensities
Code	Cultivar	RSC	std.Err	Spot 1	std.Err	Spot 2	std.Err	Spot 3	std.Err	Spot 4	std.Err	Spot 5	std.Err	Spot 6	std.Err	Spot 7	std.Err	Spot 8	std.Err	Spot 9	std.Err	Spot 10	std.Err	Spot 11	std.Err	Spot 12	std.Err	Spot 13	std.Err	Spot 14	std.Err	Spot 15	std.Err	Spot 16	std.Err	Spot 17	std.Err	Spot 18	std.Err	Spot 19	std.Err	Spot 20	std.Err	Spot 21	std.Err	Spot 22	std.Err	Spot 23	std.Err
1	Agria	0.10228	0.0196208	0.0233333	0.0152461	0.0783333	0.0265602	0.0546667	0.00835331	0.047	0.00360555	0.082	0.031749	0.0703333	0.039591	0.157333	0.0381765	0.0426667	0.00837324	0.0516667	0.00712585	0.0643333	0.0133458	n.d.	-	0.0703333	0.0419139	0.167	0.0733689	0.191	0.063	0.283333	0.0135442	0.199667	0.0238211	0.182333	0.0322301	0.419333	0.207107	0.0393333	0.0393333	0.0906667	0.011921	0.0906667	0.051686	0.195	0.0872028	0.114667	0.058984
2	Afra	0.552266	0.0269661	0.053	0.0121244	0.167	0.080206	0.0846667	0.0202841	0.0463333	0.0115662	0.0943333	0.0177044	0.0986667	0.0282391	0.145	0.0168028	0.0566667	0.0151694	0.0856667	0.0329916	0.099	0.0230072	0.999667	0.168418	0.0913333	0.0241684	0.110667	0.00742369	0.149333	0.00926163	0.314333	0.0495625	0.747	0.101594	0.780333	0.0107134	0.215	0.03073	0.106667	0.0155599	0.18	0.0106927	0.186333	0.0463477	0.110667	0.0138604	0.145	0.0090185
3	Topas	0.328386	0.019739	0.07	0.0340049	0.0956667	0.0429159	0.082	0.0306649	0.200667	0.0829163	0.0516667	0.00635959	0.0783333	0.0187646	0.087	0.0283549	0.0923333	0.0233975	0.111667	0.0299462	0.077	0.0110151	n.d.	-	0.094	0.0225019	0.118	0.0113725	0.197333	0.0860084	0.186333	0.0176383	0.248667	0.0205778	0.414	0.123711	n.d.	-	0.0896667	0.0594035	0.134667	0.0370465	0.221333	0.066499	0.478667	0.0749585	0.0673333	0.0411555
4	Lady Claire	0.0551367	0.037925	0.0106667	0.0106667	0.0963333	0.0324157	0.0816667	0.0285209	0.079	0.0440151	0.100333	0.0498174	0.0763333	0.0201025	0.123333	0.0288116	0.0476667	0.0256667	0.087	0.0255147	0.0976667	0.0283686	1.484	0.188574	0.159333	0.0458561	0.0943333	0.0216205	0.18	0.0325935	0.0533333	0.0267665	0.157	0.040612	0.228	0.0380701	0.587667	0.316443	0.219333	0.150036	0.344667	0.193954	0.165	0.0380044	0.443	0.329567	0.387333	0.220552
5	Tomensa	0.222866	0	0.0653333	0.0204641	0.0586667	0.00970109	0.0666667	0.00705534	0.0736667	0.0259765	0.063	0.0115036	0.118333	0.0308022	0.0676667	0.00938675	0.0806667	0.00940449	0.106667	0.0120324	0.104	0.0206478	0.362	0.225861	0.0856667	0.00717248	0.118667	0.0176761	0.151	0.0313209	0.260667	0.0125742	0.361	0.00503322	0.455	0.0515493	0.465333	0.415378	0.281667	0.281667	0.0793333	0.0793333	0.023	0.023	0.383	0.278525	0.308	0.198142
6	Goldika	0.0752989	0.0379254	0.043	0.022745	0.0683333	0.0171497	0.0606667	0.0131191	0.102667	0.0616775	0.0903333	0.0438799	0.0886667	0.0102686	0.0786667	0.0101708	0.084	0.00416333	0.089	0.0085049	0.0873333	0.011893	1.069	0.149581	0.143667	0.00970109	0.143667	0.0150702	0.145667	0.0240093	0.238	0.0258908	0.427333	0.0299128	0.512667	0.125287	0.368333	0.175608	0.276667	0.176826	0.131333	0.0503995	0.146667	0.0148586	0.319667	0.217759	0.333	0.164394
7	Omega	0.139411	0.0621242	0.0616667	0.0352247	0.0866667	0.0435137	0.079	0.0371124	0.101667	0.0894582	0.0226667	0.011348	0.0336667	0.0168358	0.0913333	0.0236948	0.0386667	0.0194708	0.04	0.0200749	0.0443333	0.0221836	0.505667	0.303087	0.116	0.0149778	0.110667	0.005696	0.1	0.0130512	0.208333	0.0399597	0.295333	0.0284156	0.388	0.0866256	0.239667	0.0424041	0.0763333	0.044461	0.0686667	0.00940449	0.170333	0.0317508	0.146333	0.011865	0.097	0.00404145
8	Roberta	0.0741507	0.0231017	0.0903333	0.0322559	0.150667	0.0104775	0.098	0.030271	0.116667	0.037427	0.071	0.0187172	0.122	0.032187	0.242333	0.0326871	0.057	0.016563	0.101333	0.00260342	0.123667	0.0321057	0.203	0.102825	0.057	0.0345591	0.0883333	0.0205291	0.110333	0.0148474	0.298	0.0955528	0.295667	0.0701673	0.498667	0.0439406	0.397667	0.179659	0.352333	0.0855265	0.174	0.0760548	0.190667	0.0298682	0.335333	0.0846647	0.400333	0.0236948
9	Innovator	0.271778	0.0651675	0.0793333	0.0257574	0.0886667	0.0354134	0.117333	0.0439596	0.196667	0.0754461	0.168333	0.0534052	0.100333	0.0383724	0.14	0.0595063	0.086	0.0142244	0.0986667	0.0124677	0.126667	0.0345173	0.743667	0.250441	0.088	0.00862168	0.100667	0.0161692	0.106333	0.0133832	0.277	0.13703	0.0913333	0.048254	0.0143333	0.0143333	0.521667	0.0661219	0.333333	0.184483	0.544333	0.363026	0.095	0.0185023	0.411667	0.175541	0.436333	0.158957
10	Eurobeta	0.0204196	0.00556007	0.028	0.00378594	0.0523333	0.0163741	0.078	0.0375278	0.066	0.0196723	0.0756667	0.00881917	0.131667	0.015899	0.0813333	0.0405969	0.0956667	0.0117804	0.110333	0.00742369	0.102	0.0106927	1.03133	0.054192	0.130667	0.0479595	0.112	0.00351188	0.132667	0.0247678	0.229667	0.0509913	0.297667	0.0483816	0.290667	0.0435176	0.148333	0.0218505	0.094	0.0149332	0.160333	0.0314766	0.102667	0.00683943	0.121667	0.00584047	0.197333	0.0192036
11	Rumba	0.128826	0.0673709	0.0256667	0.00328295	0.0843333	0.0265978	0.067	0.0190875	0.118333	0.0713357	0.054	0.0113725	0.079	0.0213854	0.128333	0.0172466	0.078	0.0276827	0.0763333	0.00352767	0.105	0.0240208	1.42033	0.187954	0.0723333	0.0188355	0.088	0.0156205	0.129	0.007	0.07	0.07	0.0516667	0.00935117	0.200333	0.0319913	0.730333	0.260488	0.0253333	0.0253333	0.146333	0.0398595	0.101333	0.00520683	0.749667	0.39718	n.d.	-
12	Antina	0.173293	0.0953508	0.0463333	0.0138604	0.103333	0.055113	0.171333	0.0710641	0.106333	0.070525	0.063	0.00984886	0.124333	0.0303223	0.182	0.0670622	0.0536667	0.00705534	0.0846667	0.0166966	0.103	0.0207926	2.48333	0.364645	0.144333	0.0356199	0.0626667	0.00272845	0.112333	0.0282036	0.429667	0.107066	0.403	0.0941293	0.305333	0.0736033	0.472667	0.281392	n.d.	-	0.302667	0.18431	0.119333	0.0905618	0.514	0.40802	0.330333	0.136057
13	Europrima	0.128073	0.104873	0.0296667	0.0158149	0.0766667	0.0121152	0.08	0.0319427	0.0666667	0.0437201	0.171667	0.106946	0.0713333	0.0356667	0.0653333	0.0332783	0.0176667	0.0176667	0.055	0.0275741	0.069	0.0347035	1.164	0.355478	0.076	0.0404475	0.118667	0.0551039	0.163	0.0543415	0.234	0.120237	0.174333	0.0323539	0.502	0.106925	0.468333	0.182465	0.185	0.185	0.396	0.284978	0.074	0.0433128	0.373333	0.187316	n.d.	n.d.
14	Osira	0.0329071	0.0117702	0.054	0.0115326	0.082	0.0388887	0.083	0.0440038	0.0856667	0.048209	0.0716667	0.0377771	0.118667	0.0133208	0.189	0.0365285	0.051	0.008544	0.0836667	0.0161898	0.105333	0.0225783	1.74367	0.50428	0.065	0.0327872	0.199667	0.0526635	0.163333	0.0624295	0.127	0.0754255	0.162667	0.0377727	0.472	0.13428	0.733667	0.227621	0.22	0.186566	0.32	0.132182	0.109	0.0187705	0.334333	0.155859	0.414333	0.172299
15	Pirol	0.0919873	0.0586668	0.0456667	0.0230531	0.0706667	0.0202183	0.0663333	0.0309426	0.0363333	0.0116667	0.044	0.00750555	0.147	0.0485215	0.117	0.0466512	0.071	0.0409919	0.0656667	0.0159618	0.110333	0.0188886	n.d.	-	0.175	0.0555368	0.087	0.043501	0.158	0.0270986	0.279333	0.0219874	0.224667	0.00296273	0.197	0.0204206	0.134	0.0253574	0.0546667	0.0546667	0.1	0.0290057	0.055	0.0278388	0.0956667	0.0294524	0.19	0.0277909
16	Fontane	0.202759	0.0556181	0.0713333	0.0223333	0.046	0.00929157	0.068	0.0109697	0.199333	0.0867897	0.038	0.0110151	0.107	0.0303535	0.135	0.0712765	0.082	0.0226053	0.092	0.0190351	0.110667	0.0188178	1.284	0.489996	0.0926667	0.0323848	0.134667	0.012441	0.118667	0.014678	0.224667	0.039346	0.220667	0.0214813	0.295667	0.073861	0.251333	0.0683431	0.0326667	0.0326667	0.249	0.189388	0.237333	0.0490793	0.113333	0.0260278	0.341	0.165512
17	Verdi	0.0593389	0.0380851	0.019	0.019	0.169333	0.0333533	0.125333	0.0193678	0.0453333	0.0453333	0.0556667	0.0556667	0.0686667	0.0686667	0.0206667	0.0206667	0.0503333	0.0251683	0.0413333	0.0224078	0.0533333	0.0280377	0.751667	0.32917	0.105667	0.0220404	0.126	0.0142244	0.108333	0.028591	0.146333	0.058379	0.168667	0.0311573	0.251	0.057761	0.328333	0.0874268	0.257	0.157617	0.250333	0.155543	0.158	0.0443772	0.335	0.185551	0.227667	0.0440845
18	Breeding clone case 18	0.0378386	0.00831791	0.05	0.0121244	0.0686667	0.0117804	0.0863333	0.024902	0.053	0.00472582	0.0603333	0.00868588	0.126333	0.0101379	0.160333	0.0373021	0.0543333	0.0137396	0.0796667	0.00617342	0.099	0.007	1.32367	0.561273	0.0703333	0.00976957	0.0993333	0.0108679	0.124	0.0177764	0.290333	0.0123333	0.36	0.0670398	0.622333	0.111959	0.485	0.197211	0.266	0.266	0.299	0.132072	0.193667	0.0172948	0.247333	0.128888	0.152	0.104014
19	Opal	0.040932	0.0220798	0.032	0.0108167	0.0603333	0.00785988	0.051	0.006245	0.154	0.0718633	0.035	0.00450925	0.092	0.015885	0.0943333	0.0185233	0.05	0.0253246	0.0696667	0.00783865	0.0676667	0.00433333	1.85567	0.349634	0.0956667	0.0208513	0.0733333	0.00463081	0.11	0.0176918	0.226667	0.0390953	0.303667	0.00463081	0.344	0.0445009	0.180667	0.0905986	0.231333	0.143464	0.0843333	0.00606447	0.205667	0.0583276	0.246667	0.16152	0.0576667	0.0294637
20	Golf	0.348668	0.143076	0.023	0.00702377	0.083	0.0245561	0.0586667	0.00927961	0.0693333	0.0384028	0.0876667	0.0401926	0.102333	0.018415	0.150667	0.0636457	0.051	0.0255147	0.0933333	0.00202759	0.106333	0.0118369	2.00433	0.318042	0.0743333	0.0455131	0.118333	0.0711673	0.108333	0.0238491	0.257667	0.129739	0.298	0.156516	0.373	0.135149	0.138	0.0907138	0.0786667	0.0415144	0.199667	0.0395488	0.172333	0.0031798	0.058	0.0293655	0.257667	0.0262636
21	Cilena	0.996608	0.315058	0.0336667	0.0183151	0.143	0.0512868	0.135333	0.0353192	0.0356667	0.0180216	0.0446667	0.023751	0.081	0.0304467	0.129	0.03005	0.0463333	0.0290994	0.0503333	0.0258865	0.0433333	0.0227474	1.47567	0.547127	0.205	0.0495715	0.105667	0.0182605	0.109667	0.0172466	0.154	0.0153948	0.191333	0.0243949	0.217667	0.0731763	0.494	0.0840079	n.d.	-	0.143667	0.0303388	0.0133333	0.0133333	0.366667	0.237976	0.310333	0.19815
22	Elfe	2.37923	0.460134	0.037	0.00251661	0.0813333	0.0166966	0.072	0.0221209	0.041	0.00814453	0.0626667	0.00821246	0.101333	0.0240578	0.0963333	0.0411353	0.0616667	0.00648931	0.0803333	0.00523874	0.097	0.00351188	2.083	0.460363	0.148667	0.0944763	0.107667	0.0245515	0.179333	0.0254646	0.140667	0.0712749	0.19	0.0495715	0.336333	0.0387743	0.446	0.306157	0.277	0.146243	0.087	0.044411	0.0426667	0.0224301	0.117	0.0595735	0.263333	0.074048
23	Arnika	3.22626	0.580802	0.0496667	0.0285793	0.0566667	0.00819214	0.044	0.00472582	0.0943333	0.0529664	0.059	0.0457202	0.0646667	0.0116094	0.038	0.0225389	0.0696667	0.0378168	0.0606667	0.0304704	0.065	0.0352184	1.70367	0.183975	0.128	0.0363501	0.0773333	0.019342	0.089	0.0170098	0.187333	0.0372126	0.091	0.0464866	0.318	0.0375544	0.170667	0.00384419	0.08	0.0102632	0.0336667	0.0336667	0.137333	0.0195477	0.061	0.031628	0.0893333	0.0579693
24	Marabel	3.25801	0.98026	0.032	0.0174356	0.0903333	0.00808977	0.0696667	0.00366667	0.0816667	0.049357	0.0366667	0.00688799	0.107	0.0145258	0.057	0.0158219	0.0623333	0.0174005	0.074	0.0109697	0.074	0.00655744	1.22467	0.1497	0.0316667	0.015899	0.0886667	0.0192729	0.129	0.0201329	n.d.	-	n.d.	-	0.098	0.098	0.488667	0.25218	0.549667	0.333811	0.848667	0.449256	0.195333	0.0978729	0.563	0.408505	0.0386667	0.0386667
25	Milva	2.48255	0.375656	0.045	0.00305505	0.093	0.015308	0.0873333	0.034275	0.102333	0.0585643	0.087	0.0327872	0.039	0.0136504	0.089	0.0153948	0.0343333	0.0173622	0.0596667	0.0148922	0.0466667	0.00470225	1.57533	0.0457979	0.0996667	0.0500211	0.0943333	0.0204315	0.105	0.0106927	n.d.	-	n.d.	-	0.107333	0.107333	0.819	0.477239	n.d.	-	0.744667	0.512112	0.211333	0.0384765	0.503667	0.355693	0.426333	0.241978
26	Allians	3.57671	0.708144	0.047	0.0249466	0.0786667	0.0184962	0.059	0.00152753	0.0833333	0.0383377	0.149667	0.103861	0.0923333	0.0472593	0.119	0.0473533	0.0813333	0.018169	0.09	0.0195533	0.0963333	0.0104137	0.901333	0.110276	0.100667	0.0551402	0.230667	0.0453738	0.198333	0.110533	0.141667	0.0709045	0.381	0.159026	0.409667	0.0525558	0.648667	0.178234	0.262	0.173984	0.408	0.220083	0.333	0.06146	0.315667	0.202766	0.371	0.275022
27	Belana	0.637693	0.0748042	0.0566667	0.0121427	0.099	0.0351188	0.085	0.0451811	0.0763333	0.0478412	0.0826667	0.0386839	0.103333	0.0135319	0.093	0.0252389	0.073	0.022	0.0883333	0.0121701	0.08	0.00360555	1.31467	0.49895	0.191667	0.0408262	0.114667	0.0156027	0.111	0.00650641	0.136667	0.0709397	0.138	0.0282135	0.151	0.0755447	0.649	0.346454	0.104	0.00568624	0.127333	0.0140515	0.138	0.021	0.130333	0.0656311	0.436	0.0502295
28	Red Fantasy	0.96416	0.177181	0.031	0.0188237	0.0873333	0.0103494	0.105667	0.0260278	0.072	0.0391535	0.0373333	0.0197174	0.068	0.0225019	0.171333	0.05067	0.0623333	0.0312001	0.0776667	0.0388344	0.075	0.0245153	0.035	0.035	0.145	0.0242693	0.129	0.0124231	0.118	0.0127671	0.168667	0.0542965	0.173	0.0184752	0.382333	0.0572024	0.084	0.0110604	0.113333	0.0644007	0.164	0.039879	0.391333	0.0504458	0.167667	0.015857	0.177333	0.0141931
29	Solara	2.84643	0.537267	0.078	0.0275379	0.0636667	0.00983757	0.054	0.018735	0.176	0.067159	0.0963333	0.057345	0.087	0.020232	0.156	0.0780192	0.0696667	0.0117237	0.084	0.0117898	0.094	0.0163707	0.493333	0.162266	0.0563333	0.0110955	0.109333	0.00976957	0.116667	0.0115518	0.172667	0.0235396	0.235333	0.0191688	0.309667	0.0359645	0.434667	0.3255	0.318	0.278958	0.104333	0.0183424	0.238333	0.0604548	0.416667	0.242167	0.119	0.0263122
30	Satina	1.07696	0.192693	0.052	0.0175784	0.145667	0.0378609	0.148	0.0679877	0.192	0.0652074	0.173333	0.0575075	0.137	0.0138684	0.218333	0.0108372	0.0663333	0.0131698	0.0763333	0.00845248	0.0886667	0.0254711	0.847	0.318538	0.064	0.00568624	0.116	0.0146401	0.12	0.0105357	0.148667	0.0395657	0.198	0.0070946	0.330667	0.0822847	0.224333	0.161333	0.131	0.0209523	0.137333	0.0267416	0.138333	0.00841295	0.102	0.0591805	0.406	0.11353
31	Albatros	0.227595	0.118888	0.0286667	0.00328295	0.179333	0.0359738	0.244667	0.071193	0.165333	0.0501476	0.125	0.0278747	0.155333	0.0154092	0.0993333	0.0514112	0.0776667	0.0181873	0.085	0.0110151	0.0996667	0.00896908	0.219333	0.0462181	0.123667	0.0519882	0.0986667	0.0124544	0.138333	0.00742369	0.072	0.0368963	0.163667	0.0171302	0.221667	0.0372126	0.405667	0.156381	0.242667	0.147722	0.281333	0.160834	n.d.	-	0.0843333	0.0431058	0.323	0.085002
32	Sibu	0.586982	0.0494708	0.0466667	0.00920748	0.146667	0.0471781	0.151667	0.0482574	0.0526667	0.0167564	0.117	0.0530283	0.144667	0.0333933	0.0966667	0.0395573	0.0746667	0.0130937	0.0806667	0.0164958	0.0916667	0.0131191	0.120667	0.120667	0.169667	0.0109747	0.164667	0.0433295	0.16	0.0254231	0.143333	0.0725013	0.209	0.0594082	0.343	0.193045	0.0663333	0.0358345	0.385	0.298517	0.319333	0.174471	0.167667	0.0601369	0.412667	0.24671	0.342667	0.102941
33	Amado	0.858443	0.153512	0.0396667	0.00783865	0.171667	0.0888938	0.165	0.0859438	0.0436667	0.00676593	0.092	0.0310859	0.115667	0.0359506	0.102333	0.0194708	0.0826667	0.0145297	0.103667	0.0149481	0.132	0.0257358	n.d.	-	0.0796667	0.0276908	0.108333	0.0142517	0.13	0.0151438	0.193	0.0970893	0.401667	0.145538	0.567667	0.105213	0.0273333	0.0273333	0.083	0.0415812	0.476667	0.250261	0.192667	0.106496	0.378	0.2035	0.326667	0.14627
34	Solist	1.75769	0.253655	0.0503333	0.0294524	0.0956667	0.00926163	0.102333	0.0164958	0.091	0.0294845	0.0826667	0.00935117	0.125333	0.0324619	0.475333	0.198146	0.087	0.0313422	0.109667	0.0269712	0.130667	0.0156241	0.849	0.22185	0.129333	0.0551674	0.0976667	0.0241684	0.143667	0.00952774	0.278667	0.191089	0.109667	0.0387657	0.177333	0.0273882	0.453667	0.212849	0.424667	0.120687	0.419667	0.0620707	0.101	0.00896289	0.338333	0.103132	0.280667	0.164001
35	Christa	0.499998	0.165385	0.0343333	0.0174579	0.0716667	0.00779601	0.067	0.0175594	0.0196667	0.00983757	0.0363333	0.0189766	0.0976667	0.039918	0.108333	0.0397171	0.0763333	0.0381939	0.0953333	0.0476667	0.158333	0.0457979	0.909333	0.0851515	0.223	0.0825914	0.189	0.0585861	0.251667	0.0371498	0.155	0.080314	0.301	0.0972899	0.349333	0.081013	0.703	0.393231	0.325667	0.180721	0.370333	0.177445	0.226667	0.0530105	0.406333	0.2014	0.355	0.117886
36	Tomba	0.590035	0.044806	0.05	0.00602771	0.0696667	0.00448454	0.06	0.00945163	0.032	0.00702377	0.0656667	0.00578312	0.101	0.0200749	0.112	0.0205264	0.08	0.0122202	0.0896667	0.00523874	0.0783333	0.00504425	1.48833	0.289785	0.0953333	0.022674	0.109	0.00550757	0.107667	0.0177044	0.316	0.0366652	0.370333	0.0144952	0.409333	0.104183	0.118333	0.034031	0.0776667	0.00648931	0.0763333	0.0381765	0.0783333	0.00995546	0.182333	0.0136423	0.202333	0.042881
37	Kuras	0.554633	0.121257	0.0886667	0.0246329	0.167	0.109185	0.124333	0.054998	0.137667	0.0538186	0.132333	0.0447561	0.206667	0.0942626	0.194667	0.0465093	0.0746667	0.0223035	0.0753333	0.0174865	0.104667	0.0283216	1.08433	0.361527	0.0673333	0.0031798	0.116667	0.0207391	0.099	0.00416333	0.187667	0.058476	0.26	0.0337095	0.430667	0.0917194	0.347333	0.207687	0.144	0.0330807	0.172333	0.0208513	0.0976667	0.0488342	0.214333	0.0153333	0.221	0.0265016
38	Melba	1.52096	0.302931	0.04	0.00916515	0.0876667	0.0180031	0.0753333	0.0177044	0.035	0.006	0.0436667	0.00762306	0.137	0.0193993	0.164	0.0178979	0.0386667	0.0279662	0.0826667	0.0203415	0.0803333	0.0220025	1.69367	0.266574	0.0543333	0.0428965	0.0846667	0.00983757	0.132667	0.0188178	0.112333	0.0561733	0.138333	0.0266229	0.282	0.00264575	0.502667	0.0884389	0.24	0.1635	0.298667	0.0267727	0.120333	0.00970109	0.0746667	0.0384592	0.125333	0.0626773
39	Filea	1.74875	0.278459	0.0663333	0.0110202	0.0893333	0.0139801	0.0663333	0.0031798	0.048	0.024	0.0546667	0.0278229	0.198333	0.0300019	0.297667	0.120401	0.0533333	0.0288348	0.109333	0.0458342	0.145667	0.0272417	0.959333	0.259375	0.0843333	0.00895048	0.105667	0.0144261	0.142333	0.0301901	0.0846667	0.0440353	0.154	0.0775521	0.281667	0.0374181	0.212	0.04769	0.249	0.127767	0.360667	0.0761234	0.0476667	0.0268721	0.32	0.13606	0.303333	0.0590546
40	Concordia	0.858872	0.0228819	0.0413333	0.0228789	0.097	0.0244199	0.163	0.0929892	0.0706667	0.0357087	0.0256667	0.0156454	0.0693333	0.0436705	0.063	0.0011547	0.0786667	0.0136423	0.1	0.0196977	0.0876667	0.0239537	0.994667	0.189006	0.138667	0.0696786	0.165	0.0392726	0.129333	0.0298347	0.118333	0.0313546	0.357667	0.0831812	0.497667	0.0768382	0.633667	0.304314	0.109	0.0254034	0.188	0.033946	0.274667	0.0246667	0.187667	0.0156027	0.269333	0.0228352
	mutiple R2	0.8638		0.445441		0.357181		0.323584		0.306392		0.423705		0.425481		0.475189		0.327339		0.303049		0.388792		0.679927		0.517535		0.470009		0.310673		0.524587		0.701585		0.656132		0.475227		0.424042		0.500523		0.645819		0.360501		0.409534
n.d.: not detected
[truncated: 6 more columns]
