# Supplementary material for: Novel candidate genes influencing natural variation in potato tuber cold sweetening identified by comparative proteomics and association mapping
Source: BMC Plant Biol. 2013 Aug 7;13:113. doi: 10.1186/1471-2229-13-113 (PMC3750364; doi:10.1186/1471-2229-13-113)
Supplement: Additional file 3: Table S3 — Data on protein identification from 5 protein spots correlated with RSC. [file 1471-2229-13-113-S3.xlsx]

## Sheet: Sheet1
Data on protein identification from 5 protein spots correlated with RSC
Spot Name									1
Search Type									PMF
Protein 1:									granule-bound starch synthase
Accession:									1718316A																		Score:				99.1
Database:									NCBInr																		MW [kDa]:				66.5
Seq. Coverage [%]:									0.445																		pI:				7.1258
																											No. of Peptides:				27
Modification(s):										Carbamidomethyl (C), Oxidation (M)
m/z meas.		Δ				z					P			Range				Sequence																Modification
		m/z [ppm]
1634.92		1.035				1					0			96-113				TGGLGDVLGGLPPALAAR
1804.9		-1.672				1					1			157-171				GVDRVFVDHPMFLEK																Oxidation (M): 11
1788.92		5.150				1					1			157-171				GVDRVFVDHPMFLEK
1377.67		-14.09				1					0			161-171				VFVDHPMFLEK																Oxidation (M): 7
1361.68		-10.81				1					0			161-171				VFVDHPMFLEK
1278.61		-20.12				1					0			185-195				AGLDYLDNELR
2707.39		3.442				1					1			185-208				AGLDYLDNELRFSLLCQAALEAPK																Carbamidomethyl (C): 16
1447.75		-8.952				1					0			196-208				FSLLCQAALEAPK																Carbamidomethyl (C): 5
1548.77		-0.3513				1					0			257-269				VAFCIHNIAYQGR																Carbamidomethyl (C): 4
1943.96		4.956				1					0			270-285				FSFSDFPLLNLPDEFR
3526.74		5.360				1					1			270-299				FSFSDFPLLNLPDEFRGSFDFIDGYEKPVK
1601.78		-0.8769				1					0			286-299				GSFDFIDGYEKPVK
2831.5		1.469				1					1			308-333				AGILESHRVVTVSPYYAQELVSAVDK
2936.57		2.469				1					1			316-342				VVTVSPYYAQELVSAVDKGVELDSVLR
1115.59		-47.28				1					1			334-343				GVELDSVLRK
1310.71		-19.67				1					0			384-396				EALQAAVGLPVDK
1438.81		-10.53				1					1			384-397				EALQAAVGLPVDKK
1113.66		-48.39				1					1			397-406				KIPLIGFIGR
1612.94		-1.399				1					1			398-411				IPLIGFIGRLEEQK
1123.6		-43.77				1					0			412-422				GSDILVAAIHK
2287.18		3.529				1					0			461-481				FNVPLAHMITAGADFMLVPSR
2303.17		0.9011				1					0			461-481				FNVPLAHMITAGADFMLVPSR																Oxidation (M): null
1587.78		-0.2716				1					0			482-494				FEPCGLIQLHAMR																Carbamidomethyl (C): 4; Oxidation (M): 12
1571.78		0.3328				1					0			482-494				FEPCGLIQLHAMR																Carbamidomethyl (C): 4
1837.94		1.379				1					0			495-512				YGTVPICASTGGLVDTVK																Carbamidomethyl (C): 7
1597.86		-4.949				1					0			545-559				ALAVYGTLAFAEMIK
2851.49		-7.063				1					1			574-601				KWETLLLGLGASGSEPGVEGEEIAPLAK
Spot Name									2
Search Type									PMF
Protein 1:									granule-bound starch synthase
Accession:									1718316A																		Score:				100.91
Database:									NCBInr																		MW [kDa]:				66.5
Seq. Coverage [%]:									0.629																		pI:				7.1258
																											No. of Peptides:				41
Modification(s):										Carbamidomethyl (C), Oxidation (M)
m/z meas.		Δ				z					P			Range				Sequence																Modification
		m/z [ppm]
2320.13		-0.3447				1					1			1-21				MASITASHHFVSRSQTSLDTK																Oxidation (M): 1
1734.88		-2.806				1					0			80-95				GMNLIFVGTEVGPWSK
1634.93		7.600				1					0			96-113				TGGLGDVLGGLPPALAAR
901.38		-25.28				1					0			150-155				FFHCYK																Carbamidomethyl (C): 4
1057.5		-7.588				1					1			150-156				FFHCYKR																Carbamidomethyl (C): 4
1804.91		3.253				1					1			157-171				GVDRVFVDHPMFLEK																Oxidation (M): 11
1788.92		4.376				1					1			157-171				GVDRVFVDHPMFLEK
1377.7		9.156				1					0			161-171				VFVDHPMFLEK																Oxidation (M): 7
1361.71		10.93				1					0			161-171				VFVDHPMFLEK
1831.95		-1.784				1					1			161-175				VFVDHPMFLEKVWGK
1278.64		9.029				1					0			185-195				AGLDYLDNELR
2707.36		-4.392				1					1			185-208				AGLDYLDNELRFSLLCQAALEAPK																Carbamidomethyl (C): 16
1447.77		6.707				1					0			196-208				FSLLCQAALEAPK																Carbamidomethyl (C): 5
1548.79		9.491				1					0			257-269				VAFCIHNIAYQGR																Carbamidomethyl (C): 4
1943.96		0.8060				1					0			270-285				FSFSDFPLLNLPDEFR
3526.77		15.00				1					1			270-299				FSFSDFPLLNLPDEFRGSFDFIDGYEKPVK
1601.8		7.444				1					0			286-299				GSFDFIDGYEKPVK
1814.92		7.056				1					1			286-301				GSFDFIDGYEKPVKGR
2831.48		-3.192				1					1			308-333				AGILESHRVVTVSPYYAQELVSAVDK
1968.02		-6.696				1					0			316-333				VVTVSPYYAQELVSAVDK
2936.56		-1.252				1					1			316-342				VVTVSPYYAQELVSAVDKGVELDSVLR
987.536		-11.08				1					0			334-342				GVELDSVLR
1113.72		-1724				1					1			334-343				GVELDSVLRK
1607.88		3.273				1					0			370-383				YDITTVMDAKPLLK
1310.74		8.451				1					0			384-396				EALQAAVGLPVDK
1438.84		11.87				1					1			384-397				EALQAAVGLPVDKK
1113.72		3.490				1					1			397-406				KIPLIGFIGR
1612.96		8.121				1					1			398-411				IPLIGFIGRLEEQK
1750.97		-2.619				1					1			407-422				LEEQKGSDILVAAIHK
1123.65		3.385				1					0			412-422				GSDILVAAIHK
2007.98		-5.954				1					0			439-454				EFEQEIEQLEVLYPNK
2287.16		-4.072				1					0			461-481				FNVPLAHMITAGADFMLVPSR
2303.15		-7.295				1					0			461-481				FNVPLAHMITAGADFMLVPSR																Oxidation (M): null
1587.79		8.027				1					0			482-494				FEPCGLIQLHAMR																Carbamidomethyl (C): 4; Oxidation (M): 12
1571.8		8.944				1					0			482-494				FEPCGLIQLHAMR																Carbamidomethyl (C): 4
1837.94		0.2044				1					0			495-512				YGTVPICASTGGLVDTVK																Carbamidomethyl (C): 7
2770.22		-8.589				1					0			513-537				EGYTGFHMGAFNVECDVVDPADVLK																Carbamidomethyl (C): 15
3510.75		14.38				1					1			513-544				EGYTGFHMGAFNVECDVVDPADVLKIVTTVAR																Carbamidomethyl (C): 15
1597.9		21.87				1					0			545-559				ALAVYGTLAFAEMIK
2851.48		-10.10				1					1			574-601				KWETLLLGLGASGSEPGVEGEEIAPLAK
2723.38		-13.65				1					0			575-601				WETLLLGLGASGSEPGVEGEEIAPLAK
Spot Name									3
Search Type									Combined MS/MS
Protein 1:									RecName: Full=Miraculin; Short=MIR; Flags: Precursor
Accession:									P13087																		Score:				93.4
Database:									Solanum_tuberosum																		MW [kDa]:				70.3
Seq. Coverage [%]:									0																		pI:				6.978
																											No. of Peptides:				1
Cmpd.	No. of Cmpds.		m/z meas.				Δ						z			Rt [min]				Score	P	Range								Sequence								Modification
							m/z [ppm]
	1		1595.8568				-0.78						1							93.4	0	0-0								.LALNNKPYPFGFSK.
Spot Name									4
Search Type									PMF
Protein 1:									putative Kunitz-type tuber invertase inhibitor precursor [Solanum tuberosum]
Accession:									AAL60242																		Score:				97.17
Database:									NCBInr																		MW [kDa]:				24.2
Seq. Coverage [%]:									0.419																		pI:				8.8628
																											No. of Peptides:				12
Modification(s):										Carbamidomethyl (C), Oxidation (M)
m/z meas.		Δ				z					P			Range				Sequence																Modification
		m/z [ppm]
922.466		-16.77				1					0			97-104				GTPVMFVR																Oxidation (M): 5
906.466		-22.62				1					0			97-104				GTPVMFVR
1206.59		26.37				1					1			105-115				KSESDDGDVVR
954.513		-20.38				1					0			116-123				LMTAVYIK																Oxidation (M): 2
938.526		-13.01				1					0			116-123				LMTAVYIK
1459.85		5.733				1					1			116-127				LMTAVYIKFFVK
1149.57		8.443				1					0			131-139				LCVDETVWK																Carbamidomethyl (C): 2
3391.69		13.06				1					1			131-160				LCVDETVWKVNDEQLVVTGGNVGNENDIFK																Carbamidomethyl (C): 2
2261.1		-1.744				1					0			140-160				VNDEQLVVTGGNVGNENDIFK
2502.27		-3.498				1					1			140-162				VNDEQLVVTGGNVGNENDIFKIK
1392.71		13.02				1					0			177-187				LLHCPSHLQCK																Carbamidomethyl (C): 4, 10
2011.08		0.1827				1					1			200-216				LVTVDDDKDFIPFVFIK
Spot Name									5
Search Type									PMF
Protein 1:									proteinase inhibitor II protein [Solanum phureja]
Accession:									AAO88244																		Score:				95.69
Database:									NCBInr																		MW [kDa]:				16.6
Seq. Coverage [%]:									0.552																		pI:				6.1516
																											No. of Peptides:				7
Modification(s):										Carbamidomethyl (C)
m/z meas.		Δ				z					P			Range				Sequence																Modification
		m/z [ppm]
1824.85		19.14				1					0			33-48				ACTLECGNLGFGICPR																Carbamidomethyl (C): 2, 6, 14
2102.91		18.32				1					1			49-66				SEGSPENRICTNCCAGYK																Carbamidomethyl (C): 10, 13, 14
1246.53		24.23				1					0			57-66				ICTNCCAGYK																Carbamidomethyl (C): 2, 5, 6
3076.26		-13.22				1					1			67-93				GCNYYSANGAFICEGESDPKNPNVCPR																Carbamidomethyl (C): 2, 13, 25
1185.55		22.07				1					0			94-103				NCDTNIAYSK																Carbamidomethyl (C): 2
1595.74		25.44				1					1			134-147				NGKFVCEGESDEPK																Carbamidomethyl (C): 6
1296.57		19.05				1					0			137-147				FVCEGESDEPK																Carbamidomethyl (C): 3
