# Supplementary material for: Novel candidate genes influencing natural variation in potato tuber cold sweetening identified by comparative proteomics and association mapping
Source: BMC Plant Biol. 2013 Aug 7;13:113. doi: 10.1186/1471-2229-13-113 (PMC3750364; doi:10.1186/1471-2229-13-113)
Supplement: Additional file 5: Table S5 — Data on protein identification from differentially expressed tuber proteins in genotype pool CIS-t versus pool CIS-s during 12 weeks of storage at 4°C. [file 1471-2229-13-113-S5.xlsx]

## Sheet: Sheet1
Data on protein identification from differentially expressed tuber proteins in genotype pool CIS-t versus pool CIS-s during 12 weeks of storage at 4°C
Spot Name									1
Search Type									PMF
Protein 1:									Full=Patatin-2-Kuras 4; Flags: Precursor
Accession:									Q3YJT0																		Score:				172
Database:									NCBInr																		MW [kDa]:				42.4
Seq. Coverage [%]:									0.552																		pI:				5.55603
																											No. of Peptides:				19
Modification(s):										Oxidation
m/z meas.		Δ				z					P			Range				Sequence																Modification
		m/z [ppm]
2441.29		-2.472				1					0			41-62				GIIPATILEFLEGQLQEVDNNK
2783.47		4.390				1					1			41-65				GIIPATILEFLEGQLQEVDNNKDAR
3626.93		31.16				1					0			66-100				LADYFDVIGGTSTGGLLTAMITTPNENNRPFAAAK
3642.92		30.14				1					0			66-100				LADYFDVIGGTSTGGLLTAMITTPNENNRPFAAAK																Oxidation: 20
1167.66		14.36				1					0			129-137				YFLQVLQEK
2314.25		3.827				1					1			138-158				LGETRVHQALTEVAISSFDIK
1757.96		10.83				1					0			143-158				VHQALTEVAISSFDIK
1047.63		5.505				1					0			159-167				TNKPVIFTK
2459.23		-7.147				1					1			247-268				SLNYKQMLLLSLGTGTNSEFDK
1853.95		7.577				1					0			252-268				QMLLLSLGTGTNSEFDK
1869.93		3.653				1					0			252-268				QMLLLSLGTGTNSEFDK																Oxidation: 2
2818.39		1.287				1					1			252-277				QMLLLSLGTGTNSEFDKTYTAEEAAK
2834.37		-2.432				1					1			252-277				QMLLLSLGTGTNSEFDKTYTAEEAAK																Oxidation: 2
1592.83		15.18				1					1			269-282				TYTAEEAAKWGPLR
3272.62		12.72				1					0			283-310				WILAIQQMTNAASSYMTDYYLSTVFQAR
1031.5		2.868				1					0			311-318				HSQNNYLR
3223.52		7.883				1					0			319-348				VQENALTGTTTEMDDASEANMELLVQVGEK
1281.63		39.32				1					0			357-367				DSPETYEEALK
1437.71		18.97				1					1			357-368				DSPETYEEALKR
Spot Name									2
Search Type									Combined MS/MS
Protein 1:									Full=Serine protease inhibitor 7; AltName: Full=PIGEN1; Short=PIG; AltName: Full=STPIA; AltName: Full=STPIB; AltName: Full=pF4; AltName: Full=pKEN14-28; AltName: Allergen=Sola t 4; Flags: Precursor
Accession:									P30941.2																		Score:				308.24
Database:									NCBInr																		MW [kDa]:				24.1
Seq. Coverage [%]:									0.186																		pI:				6.1231
																											No. of Peptides:				3
Modification(s):										Carbamidomethyl (C)
Cmpd.	No. of Cmpds.		m/z meas.				Δ						z			Rt [min]				Score	P	Range								Sequence								Modification
							m/z [ppm]
	1		1491.7050				27.15						1							99.6	0	69-82								K.SPNSDAPCANGVFR.Y								Carbamidomethyl (C): 8
	1		1348.6885				29.08						1							95.1	0	83-95								R.YNSDVGPSGTPVR.F
	1		1558.9240				25.71						1							113.5	1	205-218								R.LALVKDNPLDVSFK.Q
Spot Name									3
Search Type									Combined MS/MS
Protein 1:									Kunitz-type enzyme inhibitor S9C11 [Solanum tuberosum]
Accession:									AAL67830																		Score:				246.2
Database:									NCBInr																		MW [kDa]:				27
Seq. Coverage [%]:									0.14																		pI:				4.922
																											No. of Peptides:				2
Cmpd.	No. of Cmpds.		m/z meas.				Δ						z			Rt [min]				Score	P	Range								Sequence								Modification
							m/z [ppm]
	1		2374.1489				-3.05						1							163.8	1	142-163								K.VGDEKDFLVTGGTVGNENTFFK. M
	1		1310.6060				22.89						1							82.4	0	191-202								K.DVNGGFDNGYPR.L
Spot Name									4
Search Type									PMF
Protein 1:									Full=Serine protease inhibitor 7; AltName: Full=PIGEN1; Short=PIG; AltName: Full=STPIA; AltName: Full=STPIB; AltName: Full=pF4; AltName: Full=pKEN14-28; AltName: Allergen=Sola t 4; Flags: Precursor
Accession:									P30941.2																		Score:				189
Database:									NCBInr																		MW [kDa]:				23.9
Seq. Coverage [%]:									0.763																		pI:				5.49234
																											No. of Peptides:				17
Modification(s):										Carbamidomethyl, Oxidation
m/z meas.		Δ				z					P			Range				Sequence																Modification
		m/z [ppm]
1148.6		-8.043				1					1			43-51				ELDPRLSYR
2316.21		-11.95				1					1			48-68				LSYRIISTFWGALGGDVYLGK
1796.94		-9.188				1					0			52-68				IISTFWGALGGDVYLGK
1491.66		-1.391				1					0			69-82				SPNSDAPCANGVFR																Carbamidomethyl: 8
2821.25		-16.82				1					1			69-95				SPNSDAPCANGVFRYNSDVGPSGTPVR																Carbamidomethyl: 8
1348.65		-1.680				1					0			83-95				YNSDVGPSGTPVR
3119.56		-7.482				1					0			96-123				FIGSSSHFGPHIFEGELLNIQFDISTVK
2977.33		-14.23				1					0			133-160				VGDYDASLGTMLLETGGTIGQEDSSWFK
2993.32		-17.48				1					0			133-160				VGDYDASLGTMLLETGGTIGQEDSSWFK																Oxidation: 11
3317.6		-6.796				1					1			133-163				VGDYDASLGTMLLETGGTIGQEDSSWFKIVK
3389.46		-2.011				1					0			164-191				SSQLGYNLLYCPATMICPFCSDDEFCLK																Carbamidomethyl: 11, 17, 20, 26
3405.44		-5.360				1					0			164-191				SSQLGYNLLYCPATMICPFCSDDEFCLK																Carbamidomethyl: 11, 17, 20, 26; Oxidation: 15
951.507		-31.27				1					0			192-200				VGVIHQNGK
1107.62		-13.13				1					1			192-201				VGVIHQNGKR
1558.88		-2.811				1					1			203-216				LALVKDNPLDVSFK
1034.5		-17.74				1					0			208-216				DNPLDVSFK
1389.69		-5.788				1					1			208-219				DNPLDVSFKQVQ
Spot Name									5
Search Type									PMF
Protein 1:									chloroplast small heat shock protein class I [Capsicum frutescens]
Accession:									AAQ19680.1																		Score:				90.03
Database:									Solanum_tuberosum																		MW [kDa]:				64.5
Seq. Coverage [%]:									0																		pI:				6.978
																											No. of Peptides:				8
Modification(s):										Carbamidomethyl (C)
Cmpd.	No. of Cmpds.		m/z meas.				Δ						z			Rt [min]				Score	P	Range								Sequence								Modification
							m/z [ppm]
	1												1							0.0	0	0-0								.ETPEAHVFK.
	1												1							0.0	1	0-0								.IDWKETPEAHVFK.
	1												1							0.0	1	0-0								.FKLPENVK.
	1												1							0.0	1	0-0								.ILQISGERSK.
	1												1							0.0	0	0-0								.ETSVFANAR.
	1												1							0.0	0	0-0								.SNIVDPLSLHIGDPFEGFPIANP PSSVR.
	1												1							0.0	0	0-0								.NDQWHCMER.								Carbamidomethyl (C): 6
	1												1							0.0	0	0-0								.ILQISGER.
Spot Name									6
Search Type									PMF
Protein 1:									putative miraculin [Atropa belladonna]
Accession:									CAC40756.1																		Score:				97.33
Database:									Solanum_tuberosum																		MW [kDa]:				75.7
Seq. Coverage [%]:									0																		pI:				6.9236
																											No. of Peptides:				10
Modification(s):										Carbamidomethyl (C)
m/z meas.		Δ				z					P			Range				Sequence																Modification
		m/z [ppm]
1609.88		18.41				1					0			0-0				YFIVSAIWGAGGGGVR
2951.36		3.728				1					1			0-0				LVFCPYGEKFTCQNVGIADENGYNR																Carbamidomethyl (C): 4, 12
1139.6		13.17				1					1			0-0				AFVFQKDER
1857.84		10.94				1					0			0-0				FTCQNVGIADENGYNR																Carbamidomethyl (C): 3
1112.56		11.36				1					0			0-0				LVFCPYGEK																Carbamidomethyl (C): 4
1369.77		18.42				1					1			0-0				TIRDIEGNPLNK
1905.95		6.893				1					1			0-0				SLGGSTYKLVFCPYGEK																Carbamidomethyl (C): 12
1356.71		19.09				1					1			0-0				DIEGNPLNKNSR
999.509		-1.816				1					0			0-0				DIEGNPLNK
1510.83		-1279				1					0			0-0				YDIISEMSTVNIK
Spot Name									10
Search Type									Combined MS/MS
Protein 1:									putative Kunitz-type proteinase inhibitor [Solanum tuberosum]
Accession:									AAM21645.1																		Score:				242.87
Database:									NCBInr																		MW [kDa]:				20.1
Seq. Coverage [%]:									0.22																		pI:				4.932
																											No. of Peptides:				3
Modification(s):										Carbamidomethyl (C)
Cmpd.	No. of Cmpds.		m/z meas.				Δ						z			Rt [min]				Score	P	Range								Sequence								Modification
							m/z [ppm]
	1		1412.7899				18.94						1							103.8	0	1-14								-.LPSDATPVLDVTGK.E
	1		1505.7085				18.83						1							45.7	0	41-54								K.SPNSDAPCANGIFR.Y								Carbamidomethyl (C): 8
	1		1348.6743				18.55						1							93.3	0	55-67								R.YNSDVGPSGTPVR.F
Spot Name									11
Search Type									PMF
Protein 1:									putative Kunitz-type proteinase inhibitor [Solanum tuberosum]
Accession:									AAM21645.1																		Score:				98.61
Database:									NCBInr																		MW [kDa]:				20.1
Seq. Coverage [%]:									0.71																		pI:				4.932
																											No. of Peptides:				13
Modification(s):										Carbamidomethyl (C), Oxidation (M)
Cmpd.	No. of Cmpds.		m/z meas.				Δ						z			Rt [min]				Score	P	Range								Sequence								Modification
							m/z [ppm]
	1												1							0.0	0	1-14								-.LPSDATPVLDVTGK.E
	1												1							0.0	1	1-19								-.LPSDATPVLDVTGKELDSR.L
	1												1							0.0	1	15-23								K.ELDSRLSYR.I
	1												1							0.0	1	20-40								R.LSYRIISTFWGALGGDVYLGK.S
	1												1							0.0	0	24-40								R.IISTFWGALGGDVYLGK.S
	1												1							0.0	1	24-54								R.IISTFWGALGGDVYLGKSPNSDA PCANGIFR.Y								Carbamidomethyl (C): 25
	1												1							0.0	0	41-54								K.SPNSDAPCANGIFR.Y								Carbamidomethyl (C): 8
	1												1							0.0	1	41-67								K.SPNSDAPCANGIFRYNSDVGPSG TPVR.F								Carbamidomethyl (C): 8
	1												1							0.0	0	55-67								R.YNSDVGPSGTPVR.F
	1												1							0.0	0	68-95								R.FIGSSSHFGQGIFENELLNIQFA ISTSK.L
	1												1							0.0	0	96-104								K.LCVSYTIWK.V								Carbamidomethyl (C): 2
	1												1							0.0	0	105-132								K.VGDYDASLGTMLLETGGTIGQAD SSWFK.I
	1												1							0.0	0	105-132								K.VGDYDASLGTMLLETGGTIGQAD SSWFK.I								Oxidation (M): 11
Spot Name									12
Search Type									PMF
Protein 1:									putative Kunitz-type proteinase inhibitor [Solanum tuberosum]
Accession:									AAM21645.1																		Score:				91.33
Database:									NCBInr																		MW [kDa]:				20.1
Seq. Coverage [%]:									0.333																		pI:				4.932
																											No. of Peptides:				6
Modification(s):										Carbamidomethyl (C)
Cmpd.	No. of Cmpds.		m/z meas.				Δ						z			Rt [min]				Score	P	Range								Sequence								Modification
							m/z [ppm]
	1												1							0.0	0	1-14								-.LPSDATPVLDVTGK.E
	1												1							0.0	1	1-19								-.LPSDATPVLDVTGKELDSR.L
	1												1							0.0	1	20-40								R.LSYRIISTFWGALGGDVYLGK.S
	1												1							0.0	0	24-40								R.IISTFWGALGGDVYLGK.S
	1												1							0.0	0	55-67								R.YNSDVGPSGTPVR.F
	1												1							0.0	0	96-104								K.LCVSYTIWK.V								Carbamidomethyl (C): 2
Spot Name									13
Search Type									PMF
Protein 1:									RecName: Full=Patatin group M-3; Flags: Precursor
Accession:									Q2MY51																		Score:				91.96
Database:									NCBInr																		MW [kDa]:				120.8
Seq. Coverage [%]:									0																		pI:				6.9201
																											No. of Peptides:				8
Modification(s):										Oxidation (M)
m/z meas.		Δ				z					P			Range				Sequence																Modification
		m/z [ppm]
3642.9		24.44				1					0			0-0				LADYFDVIGGTSTGGLLTAMITTPNENNRPFAAAK																Oxidation (M): 20
1757.95		3.600				1					0			0-0				VHQALTEVAISSFDIK
2314.24		0.4887				1					1			0-0				LGETRVHQALTEVAISSFDIK
1437.71		18.38				1					1			0-0				DSPETYEEALKR
1047.62		3.232				1					0			0-0				TNKPVIFTK
3626.96		38.62				1					0			0-0				LADYFDVIGGTSTGGLLTAMITTPNENNRPFAAAK
2783.47		5.527				1					1			0-0				GIIPATILEFLEGQLQEVDNNKDAR
1031.5		2.590				1					0			0-0				HSQNNYLR
Spot Name									14
Search Type									Combined MS/MS
Protein 1:									aspartic proteinase inhibitor [Solanum tuberosum]
Accession:									P58519.1																		Score:				51.07
Database:									NCBInr																		MW [kDa]:				23.7
Seq. Coverage [%]:									0																		pI:				7.5
																											No. of Peptides:				1
Modification(s):
m/z meas.		Δ				z					P			Range				Sequence																Modification
		m/z [ppm]
1348.68		23.16				1					0			0-0				YNSDVGPSGTPVR
Spot Name									17
Search Type									PMF
Protein 1:									putative PR-10 type pathogenesis-related protein [Nicotiana tabacum]
Accession:									BAJ25784.1																		Score:				93.72
Database:									NCBInr																		MW [kDa]:				57
Seq. Coverage [%]:									0																		pI:				6.9874
																											No. of Peptides:				5
Modification(s):										Carbamidomethyl (C)
Cmpd.	No. of Cmpds.		m/z meas.				Δ						z			Rt [min]				Score	P	Range								Sequence								Modification
							m/z [ppm]
	1												1							0.0	0	0-0								.IQSFEIHEGETVK.
	1												1							0.0	0	0-0								.DIEGHLLK.
	1												1							0.0	0	0-0								.CGGHLVHDIFHTK.								Carbamidomethyl (C): 1
	1												1							0.0	1	0-0								.CGGHLVHDIFHTKTHHISNICPN K.								Carbamidomethyl (C): 1, 21
	1												1							0.0	0	0-0								.QVIEAIDPQTK.
Spot Name									19
Search Type									Combined MS/MS
Protein 1:									putative miraculin [Atropa belladonna]
Accession:									CAC40756.1																		Score:				69.03
Database:									NCBInr																		MW [kDa]:				71
Seq. Coverage [%]:									0																		pI:				6.978
																											No. of Peptides:				1
Cmpd.	No. of Cmpds.		m/z meas.				Δ						z			Rt [min]				Score	P	Range								Sequence								Modification
							m/z [ppm]
	1		1092.5675				-14.79						1							69.0	0	0-0								.NVASWFQIK.
Spot Name									20
Search Type									Combined MS/MS - ProteinExtractor
Protein 1:									RecName: Full=Cysteine protease inhibitor 1; AltName: Full=P340; AltName: Full=P34021; AltName: Full=PCPI 8.3; Flags: Precursor
Accession:									P20347.3																		Score:				58.88
Database:									NCBInr																		MW [kDa]:				21.8
Seq. Coverage [%]:									0.056																		pI:				9.15683
																											No. of Peptides:				1
Modification(s):										Carbamidomethyl
Cmpd.	No. of Cmpds.		m/z meas.				Δ						z			Rt [min]				Score	P	Range								Sequence								Modification
							m/z [ppm]
	1		1377.6711				-3.98						1							58.9	0	146-156								K.LLHCPAHLECK.D								Carbamidomethyl: 4, 10
Spot Name									21
Search Type									PMF
Protein 1:									proteinase inhibitor II [Solanum tuberosum]
Accession:									CAA27730																		Score:				97.02
Database:									NCBInr																		MW [kDa]:				16.6
Seq. Coverage [%]:									0.552																		pI:				6.1516
																											No. of Peptides:				7
Modification(s):										Carbamidomethyl (C)
m/z meas.		Δ				z					P			Range				Sequence																Modification
		m/z [ppm]
1824.84		9.842				1					0			33-48				ACTLECGNLGFGICPR																Carbamidomethyl (C): 2, 6, 14
2102.88		3.831				1					1			49-66				SEGSPENRICTNCCAGYK																Carbamidomethyl (C): 10, 13, 14
1246.52		11.37				1					0			57-66				ICTNCCAGYK																Carbamidomethyl (C): 2, 5, 6
3076.32		8.313				1					1			67-93				GCNYYSANGAFICEGESDPKNPNVCPR																Carbamidomethyl (C): 2, 13, 25
1185.53		4.622				1					0			94-103				NCDTNIAYSK																Carbamidomethyl (C): 2
1595.71		7.060				1					1			134-147				NGKFVCEGESDEPK																Carbamidomethyl (C): 6
1296.55		8.756				1					0			137-147				FVCEGESDEPK																Carbamidomethyl (C): 3
Spot Name									22
Search Type									Combined MS/MS
Protein 2:									proteinase inhibitor II [Solanum tuberosum]
Accession:									CAA27730																		Score:				129.93
Database:									NCBInr																		MW [kDa]:				16.6
Seq. Coverage [%]:									0.104																		pI:				7.6404
																											No. of Peptides:				1
Modification(s):										Carbamidomethyl (C)
Cmpd.	No. of Cmpds.		m/z meas.				Δ						z			Rt [min]				Score	P	Range								Sequence								Modification
							m/z [ppm]
	1		1824.8645				24.95						1							129.9	0	33-48								K.ACTLECGNLGFGICPR.S								Carbamidomethyl (C): 2, 6, 14
Spot Name									24
Search Type									PMF
Protein 1:									proteinase inhibitor II [Solanum tuberosum]
Accession:									CAA27730																		Score:				95.69
Database:									NCBInr																		MW [kDa]:				16.6
Seq. Coverage [%]:									0.552																		pI:				6.1516
																											No. of Peptides:				7
Modification(s):										Carbamidomethyl (C)
m/z meas.		Δ				z					P			Range				Sequence																Modification
		m/z [ppm]
1824.85		19.14				1					0			33-48				ACTLECGNLGFGICPR																Carbamidomethyl (C): 2, 6, 14
2102.91		18.32				1					1			49-66				SEGSPENRICTNCCAGYK																Carbamidomethyl (C): 10, 13, 14
1246.53		24.23				1					0			57-66				ICTNCCAGYK																Carbamidomethyl (C): 2, 5, 6
3076.26		-13.22				1					1			67-93				GCNYYSANGAFICEGESDPKNPNVCPR																Carbamidomethyl (C): 2, 13, 25
1185.55		22.07				1					0			94-103				NCDTNIAYSK																Carbamidomethyl (C): 2
1595.74		25.44				1					1			134-147				NGKFVCEGESDEPK																Carbamidomethyl (C): 6
1296.57		19.05				1					0			137-147				FVCEGESDEPK																Carbamidomethyl (C): 3
Spot Name									27
Search Type									PMF
Protein 1:									heat shock protein, putative [Ricinus communis]
Accession:									XP_002512741																		Score:				172
Database:									NCBInr																		MW [kDa]:				71.8
Seq. Coverage [%]:									0.445																		pI:				5.06899
																											No. of Peptides:				27
Modification(s):										Carbamidomethyl, Oxidation
m/z meas.		Δ				z					P			Range				Sequence																Modification
		m/z [ppm]
1487.64		-40.23				1					0			39-51				TTPSYVAFTDTER
2156		-38.83				1					1			39-58				TTPSYVAFTDTERLIGDAAK
1832.84		-38.54				1					1			59-74				NQVAMNPQNTVFDAKR
1848.84		-35.00				1					1			59-74				NQVAMNPQNTVFDAKR																Oxidation: 5
1611.73		-41.90				1					0			116-129				QFSPEEISSMVLTK																Oxidation: 10
1523.74		-45.68				1					1			130-143				MKEVAEAFLGTTVK
1539.74		-43.72				1					1			130-143				MKEVAEAFLGTTVK																Oxidation: 1
1680.77		-40.01				1					0			144-158				NAVVTVPAYFNDSQR
1203.56		-47.69				1					0			163-174				DAGAISGLNVMR
1219.56		-40.53				1					0			163-174				DAGAISGLNVMR																Oxidation: 11
1787.93		-33.11				1					1			175-191				IINEPTAAAIAYGLDKK
1675.67		-36.28				1					0			226-241				ATAGDTHLGGEDFDNR
2917.29		-34.12				1					1			226-251				ATAGDTHLGGEDFDNRLVNHFVQEFK
1260.63		-38.23				1					0			242-251				LVNHFVQEFK
1416.72		-41.61				1					1			242-252				LVNHFVQEFKR
3009.37		-42.21				1					0			278-304				TLSSTAQTTIEIDSLYEGIDFYATITR
1558.65		-40.41				1					1			305-316				ARFEEMNMDLFR
1574.65		-35.70				1					1			305-316				ARFEEMNMDLFR																Oxidation: 6
1590.66		-30.29				1					1			305-316				ARFEEMNMDLFR																Oxidation: 6, 8
1802.92		-36.41				1					1			331-347				IDKGHIHDVVLVGGSTR
1966.95		-29.05				1					1			351-366				VQQLLQDFFNGKELCK																Carbamidomethyl: 15
3186.45		-30.08				1					0			430-456				EQIFSTYQDNQPGVLIQVYEGERPMTK																Oxidation: 25
3170.42		-38.91				1					0			430-456				EQIFSTYQDNQPGVLIQVYEGERPMTK
1290.66		-37.41				1					1			457-467				DNNLLGKFELK
1358.56		-41.36				1					0			545-555				NALENYAYNMR
1374.56		-34.89				1					0			545-555				NALENYAYNMR																Oxidation: 10
3177.41		37.27				1					0			615-649				MYQGGAGGDMPMGGSADTGAGYGQGGSAANGPGPK																Oxidation: 1, 10, 12
Spot Name									28
Search Type									PMF
Protein 1:									101 kDa heat shock protein [Nicotiana tabacum]
Accession:									AAC83688.2																		Score:				97.57
Database:									NCBInr																		MW [kDa]:				101.3
Seq. Coverage [%]:									0.323																		pI:				5.792
																											No. of Peptides:				24
Modification(s):										Carbamidomethyl (C), Oxidation (M)
Cmpd.	No. of Cmpds.		m/z meas.				Δ						z			Rt [min]				Score	P	Range								Sequence								Modification
							m/z [ppm]
	1												1							0.0	0	109-129								R.LAVDQLILGILEDSQIGDLLK.E
	1												1							0.0	1	171-185								R.DLVEQAGKLDPVIGR.D
	1												1							0.0	0	215-224								K.TAVVEGLAQR.I
	1												1							0.0	1	225-238								R.IVRGDVPSNLADVR.L
	1												1							0.0	1	228-252								R.GDVPSNLADVRLIALDMGALVAG AK.Y
	1												1							0.0	1	253-260								K.YRGEFEER.L
	1												1							0.0	0	291-307								R.TEGSMDAANLFKPMLAR.G
	1												1							0.0	0	291-307								R.TEGSMDAANLFKPMLAR.G								Oxidation (M): 5, 14
	1												1							0.0	0	291-307								R.TEGSMDAANLFKPMLAR.G								Oxidation (M): null
	1												1							0.0	1	312-323								R.CIGATTLEEYRK.Y								Carbamidomethyl (C): 1
	1												1							0.0	1	324-333								K.YVEKDAAFER.R
	1												1							0.0	1	371-386								R.ALVMAAQLSNRYITGR.H								Oxidation (M): 4
	1												1							0.0	1	387-404								R.HLPDKAIDLVDEACANVR.V								Carbamidomethyl (C): 14
	1												1							0.0	0	392-404								K.AIDLVDEACANVR.V								Carbamidomethyl (C): 9
	1												1							0.0	0	405-419								R.VQLDSQPEEIDNLER.K
	1												1							0.0	1	405-420								R.VQLDSQPEEIDNLERK.R
	1												1							0.0	1	567-587								R.LHSRVVGQDQAVNAVAEAVLR.S
	1												1							0.0	0	590-612								R.AGLGRPQQPTGSFLFLGPTGVGK .T
	1												1							0.0	0	647-668								R.LIGAPPGYVGHEEGGQLTEAVR. R
	1												1							0.0	1	647-669								R.LIGAPPGYVGHEEGGQLTEAVRR .R
	1												1							0.0	1	669-682								R.RRPYSVVLFDEVEK.A
	1												1							0.0	0	670-682								R.RPYSVVLFDEVEK.A
	1												1							0.0	1	707-733								R.TVDFRNTVIIMTSNLGAEHLLSG LSGK.C								Oxidation (M): 11
	1												1							0.0	0	759-774								R.LDEIVVFDPLSHDQLR.K
Spot Name									30
Search Type									PMF
Protein 1:									actin1 [Morella rubra]
Accession:									BAK57343.1																		Score:				98.06
Database:									NCBInr																		MW [kDa]:				37.2
Seq. Coverage [%]:									0.443																		pI:				5.1612
																											No. of Peptides:				16
Modification(s):										Oxidation (M)
Cmpd.	No. of Cmpds.		m/z meas.				Δ						z			Rt [min]				Score	P	Range								Sequence								Modification
							m/z [ppm]
	1												1							0.0	0	1-10								-.AGFAGDDAPR.A
	1												1							0.0	0	11-21								R.AVFPSIVGRPR.H
	1												1							0.0	0	67-77								K.IWHHTFYNELR.V
	1												1							0.0	0	78-95								R.VAPEEHPVLLTEAPLNPK.A
	1												1							0.0	1	160-173								R.LDLAGRDLTDNLMK.I								Oxidation (M): 13
	1												1							0.0	1	160-173								R.LDLAGRDLTDNLMK.I
	1												1							0.0	0	179-188								R.GYMFTTTAER.E								Oxidation (M): 3
	1												1							0.0	0	179-188								R.GYMFTTTAER.E
	1												1							0.0	1	179-192								R.GYMFTTTAEREIVR.D
	1												1							0.0	1	179-192								R.GYMFTTTAEREIVR.D								Oxidation (M): 3
	1												1							0.0	1	196-213								K.EKLAYVALDYEQEIETAR.S
	1												1							0.0	0	198-213								K.LAYVALDYEQEIETAR.S
	1												1							0.0	1	214-236								R.SSSSIEKNYELPDGQVITIGAER .F
	1												1							0.0	0	274-294								K.DLYGNIVLSGGSTMFPGIADR.M								Oxidation (M): 14
	1												1							0.0	0	274-294								K.DLYGNIVLSGGSTMFPGIADR.M
	1												1							0.0	1	309-317								K.IKVVAPPER.K
Spot Name									31
Search Type									PMF
Protein 1:									S.tuberosum mRNA for lipoxygenase (clone T6)
Accession:									X95512.1																		Score:				100.85
Database:									NCBInr																		MW [kDa]:				78.9
Seq. Coverage [%]:									0.699																		pI:				5.3362
																											No. of Peptides:				47
Modification(s):										Oxidation (M)
Cmpd.	No. of Cmpds.		m/z meas.				Δ						z			Rt [min]				Score	P	Range								Sequence								Modification
							m/z [ppm]
	1												1							0.0	0	1-10								-.LPSETPELLR.K
	1												1							0.0	1	12-21								K.YRENELLTLR.G
	1												1							0.0	0	14-21								R.ENELLTLR.G
	1												1							0.0	1	14-27								R.ENELLTLRGDGTGK.R
	1												1							0.0	1	34-54								R.IYDYDIYNDLGNPDQGKENVR.T
	1												1							0.0	0	55-67								R.TTLGGSAEYPYPR.R
	1												1							0.0	1	55-68								R.TTLGGSAEYPYPRR.G
	1												1							0.0	1	82-98								K.SESRIPLILSLDIYVPR.D
	1												1							0.0	0	86-98								R.IPLILSLDIYVPR.D
	1												1							0.0	1	86-101								R.IPLILSLDIYVPRDER.F
	1												1							0.0	1	99-106								R.DERFGHLK.M
	1												1							0.0	0	107-116								K.MSDFLTYALK.S
	1												1							0.0	0	107-116								K.MSDFLTYALK.S								Oxidation (M): 1
	1												1							0.0	0	117-145								K.SIVQFILPELHALFDGTPNEFDS FEDVLR.L
	1												1							0.0	1	146-160								R.LYEGGIKLPQGPLFK.A
	1												1							0.0	0	161-172								K.ALTAAIPLEMIR.E
	1												1							0.0	0	161-172								K.ALTAAIPLEMIR.E								Oxidation (M): 10
	1												1							0.0	1	173-184								R.ELLRTDGEGILR.F
	1												1							0.0	1	177-192								R.TDGEGILRFPTPLVIK.D
	1												1							0.0	0	185-192								R.FPTPLVIK.D
	1												1							0.0	1	185-195								R.FPTPLVIKDSK.T
	1												1							0.0	1	196-206								K.TAWRTDEEFAR.E
	1												1							0.0	1	200-219								R.TDEEFAREMLAGVNPIIISR.L
	1												1							0.0	0	207-219								R.EMLAGVNPIIISR.L								Oxidation (M): 2
	1												1							0.0	1	207-226								R.EMLAGVNPIIISRLQEFPPK.S
	1												1							0.0	0	229-249								K.LDPEAYGNQNSTITAEHIEDK.L
	1												1							0.0	1	229-263								K.LDPEAYGNQNSTITAEHIEDKLD GLTVDEAMNNNK.L
	1												1							0.0	1	250-278								K.LDGLTVDEAMNNNKLFILNHHDV IIPYLR.R
	1												1							0.0	0	264-278								K.LFILNHHDVIIPYLR.R
	1												1							0.0	0	292-324								R.TLLFLQDNGSLKPLAIELSLPHP DGDQFGVTSK.V
	1												1							0.0	0	376-385								R.QLSVLHPIHK.L
	1												1							0.0	1	376-392								R.QLSVLHPIHKLLYPHFR.D
	1												1							0.0	0	386-392								K.LLYPHFR.D
	1												1							0.0	1	386-402								K.LLYPHFRDTMNINASAR.Q
	1												1							0.0	1	403-431								R.QILVNAGGVLESTVFQSKFAMEM SAVVYK.D								Oxidation (M): null
	1												1							0.0	0	421-431								K.FAMEMSAVVYK.D								Oxidation (M): null
	1												1							0.0	1	447-461								K.RGVAVEDSSSPHGVR.L
	1												1							0.0	0	448-461								R.GVAVEDSSSPHGVR.L
	1												1							0.0	0	462-481								R.LLIEDYPYAVDGLEIWSAIK.S
	1												1							0.0	1	520-529								K.KNEPWWPEMK.T
	1												1							0.0	1	573-587								R.FMPEPGTPEYEELKR.N								Oxidation (M): 2
	1												1							0.0	0	596-615								K.TITAQLQTLLGVSLVEILSR.H
	1												1							0.0	0	616-626								R.HTTDEIYLGQR.E
	1												1							0.0	1	616-633								R.HTTDEIYLGQRESPEWTK.D
	1												1							0.0	1	636-646								K.EPLAAFDRFGK.K
	1												1							0.0	1	648-658								K.LTDIEKQIIQR.N
	1												1							0.0	0	668-689								R.SGPVNAPYTLLFPTSEGGLTGK. G
Spot Name									32
Search Type									PMF
Protein 1:									S.tuberosum mRNA for lipoxygenase (clone T6)
Accession:									X95512.1																		Score:				100.5
Database:									NCBInr																		MW [kDa]:				97.2
Seq. Coverage [%]:									0.641																		pI:				5.3873
																											No. of Peptides:				50
Modification(s):										Carbamidomethyl (C), Oxidation (M)
Cmpd.	No. of Cmpds.		m/z meas.				Δ						z			Rt [min]				Score	P	Range								Sequence								Modification
							m/z [ppm]
	1												1							0.0	0	2-10								M.NIGQIMGGR.E
	1												1							0.0	0	11-20								R.ELFGGHDDSK.K
	1												1							0.0	0	55-74								K.VSFQLISSVQGDPTNGLQGK.H
	1												1							0.0	0	119-128								K.NTHINEFFLK.S
	1												1							0.0	1	129-154								K.SLTLEDVPNHGKVHFDCNSWVYP SFR.Y								Carbamidomethyl (C): 17
	1												1							0.0	0	141-154								K.VHFDCNSWVYPSFR.Y								Carbamidomethyl (C): 5
	1												1							0.0	1	157-171								K.SDRIFFANQPYLPSK.T
	1												1							0.0	1	160-177								R.IFFANQPYLPSKTPELLR.K
	1												1							0.0	1	179-188								K.YRENELLTLR.G
	1												1							0.0	0	181-188								R.ENELLTLR.G
	1												1							0.0	1	201-221								R.IYDYDIYNDLGNPDQGKENVR.T
	1												1							0.0	0	222-234								R.TTLGGSAEYPYPR.R
	1												1							0.0	1	222-235								R.TTLGGSAEYPYPRR.G
	1												1							0.0	1	249-265								K.SESRIPLLLSLDIYVPR.D
	1												1							0.0	0	253-265								R.IPLLLSLDIYVPR.D
	1												1							0.0	1	253-268								R.IPLLLSLDIYVPRDER.F
	1												1							0.0	1	266-273								R.DERFGHLK.M
	1												1							0.0	0	274-283								K.MSDFLTYALK.S								Oxidation (M): 1
	1												1							0.0	0	274-283								K.MSDFLTYALK.S
	1												1							0.0	0	284-312								K.SIVQFILPELHALFDGTPNEFDS FEDVLR.L
	1												1							0.0	1	313-327								R.LYEGGIKLPQGPLFK.A
	1												1							0.0	0	328-339								K.ALTAAIPLEMIK.E
	1												1							0.0	1	340-351								K.ELLRTDGEGILR.F
	1												1							0.0	1	344-359								R.TDGEGILRFPTPLVIK.D
	1												1							0.0	0	352-359								R.FPTPLVIK.D
	1												1							0.0	1	352-362								R.FPTPLVIKDSK.T
	1												1							0.0	1	363-373								K.TAWRTDEEFAR.E
	1												1							0.0	1	367-386								R.TDEEFAREMLAGVNPIIISR.L
	1												1							0.0	0	374-386								R.EMLAGVNPIIISR.L								Oxidation (M): 2
	1												1							0.0	0	374-386								R.EMLAGVNPIIISR.L
	1												1							0.0	1	374-393								R.EMLAGVNPIIISRLQEFPPK.S
	1												1							0.0	0	431-445								K.LFILNHHDLLIPYLR.R
	1												1							0.0	1	447-458								R.INTTITKSYASR.T
	1												1							0.0	0	459-491								R.TLLFLQDNGSLKPLAIELSLPHP DGDQFGVTSK.V
	1												1							0.0	0	492-509								K.VYTPSDQGVESSIWQLAK.A
	1												1							0.0	0	510-542								K.AYVAVNDAGVHQLISHWLNTHAV IEPFVIATNR.Q
	1												1							0.0	0	543-552								R.QLSVLHPIHK.L
	1												1							0.0	1	543-559								R.QLSVLHPIHKLLYPHFR.D
	1												1							0.0	0	570-587								R.QILINAGGVLESTVFQSK.F
	1												1							0.0	1	614-628								K.RGVAVEDSSSPHGVR.L
	1												1							0.0	0	615-628								R.GVAVEDSSSPHGVR.L
	1												1							0.0	0	629-648								R.LLIEDYPYAVDGLEIWSAIK.S
	1												1							0.0	1	739-753								R.RFMPEPGTPEYEELK.K								Oxidation (M): 3
	1												1							0.0	1	739-753								R.RFMPEPGTPEYEELK.K
	1												1							0.0	1	740-754								R.FMPEPGTPEYEELKK.N								Oxidation (M): 2
	1												1							0.0	0	763-782								K.TITAQLQTLLGVSLVEILSR.H
	1												1							0.0	0	783-793								R.HTTDEIYLGQR.E
	1												1							0.0	1	783-800								R.HTTDEIYLGQRESPEWTK.D
	1												1							0.0	1	815-825								K.LTDIEKQIIQR.N
	1												1							0.0	0	835-856								R.SGPVNAPYTLLFPTSEGGLTGK. G
Spot Name									33
Search Type									PMF
Protein 1:									S.tuberosum mRNA for lipoxygenase (clone T6)
Accession:									X95512.1																		Score:				101.08
Database:									NCBInr																		MW [kDa]:				96.9
Seq. Coverage [%]:									0.595																		pI:				5.4279
																											No. of Peptides:				51
Modification(s):										Carbamidomethyl (C), Oxidation (M)
Cmpd.	No. of Cmpds.		m/z meas.				Δ						z			Rt [min]				Score	P	Range								Sequence								Modification
							m/z [ppm]
	1												1							0.0	0	44-51								K.IFDVLGQK.V
	1												1							0.0	0	52-71								K.VSFQLISSVQGDPTNGLQGK.H
	1												1							0.0	0	116-125								K.NMHINEFFLK.S
	1												1							0.0	0	116-125								K.NMHINEFFLK.S								Oxidation (M): 2
	1												1							0.0	0	138-153								K.VHFVCNSWVYPSLNYK.S								Carbamidomethyl (C): 5
	1												1							0.0	1	154-174								K.SDRIFFANQPYLPSETPELLR.K
	1												1							0.0	0	157-174								R.IFFANQPYLPSETPELLR.K
	1												1							0.0	1	157-175								R.IFFANQPYLPSETPELLRK.Y
	1												1							0.0	1	176-185								K.YRENELLTLR.G
	1												1							0.0	0	178-185								R.ENELLTLR.G
	1												1							0.0	1	198-218								R.IYDYDIYNDLGNPDQGKENVR.T
	1												1							0.0	0	219-231								R.TTLGGSAEYPYPR.R
	1												1							0.0	1	219-232								R.TTLGGSAEYPYPRR.G
	1												1							0.0	1	246-262								K.SESRIPLILSLDIYVPR.D
	1												1							0.0	0	250-262								R.IPLILSLDIYVPR.D
	1												1							0.0	1	250-265								R.IPLILSLDIYVPRDER.F
	1												1							0.0	0	271-280								K.MSDFLTYALK.S
	1												1							0.0	0	271-280								K.MSDFLTYALK.S								Oxidation (M): 1
	1												1							0.0	0	281-309								K.SIVQFILPELHALFDGTPNEFDS FEDVLR.L
	1												1							0.0	1	310-324								R.LYEGGIKLPQGPLFK.A
	1												1							0.0	0	325-336								K.ALTAAIPLEMIR.E								Oxidation (M): 10
	1												1							0.0	0	325-336								K.ALTAAIPLEMIR.E
	1												1							0.0	1	325-340								K.ALTAAIPLEMIRELLR.T								Oxidation (M): 10
	1												1							0.0	1	337-348								R.ELLRTDGEGILR.F
	1												1							0.0	1	341-356								R.TDGEGILRFPTPLVIK.D
	1												1							0.0	0	349-356								R.FPTPLVIK.D
	1												1							0.0	1	349-359								R.FPTPLVIKDSK.T
	1												1							0.0	1	360-370								K.TAWRTDEEFAR.E
	1												1							0.0	1	364-383								R.TDEEFAREMLAGVNPIIISR.L
	1												1							0.0	0	371-383								R.EMLAGVNPIIISR.L								Oxidation (M): 2
	1												1							0.0	0	371-383								R.EMLAGVNPIIISR.L
	1												1							0.0	1	371-390								R.EMLAGVNPIIISRLQEFPPK.S
	1												1							0.0	0	428-442								K.LFILNHHDVIIPYLR.R
	1												1							0.0	0	456-488								R.TLLFLQDNGSLKPLAIELSLPHP DGDQFGVTSK.V
	1												1							0.0	0	489-506								K.VYTPSDQGVESSIWQLAK.A
	1												1							0.0	0	507-539								K.AYVAVNDTGVHQLISHWLNTHAV IEPFVIATNR.Q
	1												1							0.0	0	540-549								R.QLSVLHPIHK.L
	1												1							0.0	1	540-556								R.QLSVLHPIHKLLYPHFR.D
	1												1							0.0	0	550-556								K.LLYPHFR.D
	1												1							0.0	1	550-566								K.LLYPHFRDTMNINASAR.Q
	1												1							0.0	0	567-584								R.QILVNAGGVLESTVFQSK.F
	1												1							0.0	1	611-625								K.RGVAVEDSSSPHGVR.L
	1												1							0.0	0	612-625								R.GVAVEDSSSPHGVR.L
	1												1							0.0	1	737-751								R.FMPEPGTPDYEELKR.N								Oxidation (M): 2
	1												1							0.0	1	737-751								R.FMPEPGTPDYEELKR.N
	1												1							0.0	0	760-779								K.TITAQLQTLLGVSLVEILSR.H
	1												1							0.0	0	780-790								R.HTTDEIYLGQR.E
	1												1							0.0	1	798-807								K.DKEPLAAFDR.F
	1												1							0.0	1	800-810								K.EPLAAFDRFGK.K
	1												1							0.0	1	812-822								K.LTDIEKQIIQR.N
	1												1							0.0	0	832-853								R.SGPVNAPYTLLFPTSEGGLTGK. G
Spot Name									34
Search Type									PMF
Protein 1:									S.tuberosum mRNA for lipoxygenase (clone T6)
Accession:									X95512.1																		Score:				101.38
Database:									NCBInr																		MW [kDa]:				96.9
Seq. Coverage [%]:									0.661																		pI:				5.4279
																											No. of Peptides:				55
Modification(s):										Carbamidomethyl (C), Oxidation (M)
m/z meas.		Δ				z					P			Range				Sequence																Modification
		m/z [ppm]
1550.78		-19.31				1					0			29-43				NVLDFTDLAGSLTGK
919.531		6.765				1					0			44-51				IFDVLGQK
2075.05		-15.09				1					0			52-71				VSFQLISSVQGDPTNGLQGK
1292.61		-30.64				1					0			116-125				NMHINEFFLK
2012.94		-15.62				1					0			138-153				VHFVCNSWVYPSLNYK																Carbamidomethyl (C): 5
2493.26		-8.497				1					1			154-174				SDRIFFANQPYLPSETPELLR
2135.07		-22.20				1					0			157-174				IFFANQPYLPSETPELLR
2263.16		-23.53				1					1			157-175				IFFANQPYLPSETPELLRK
1306.67		-33.04				1					1			176-185				YRENELLTLR
987.507		-39.98				1					0			178-185				ENELLTLR
2501.13		-12.07				1					1			198-218				IYDYDIYNDLGNPDQGKENVR
1411.68		-5.019				1					0			219-231				TTLGGSAEYPYPR
1567.74		-27.69				1					1			219-232				TTLGGSAEYPYPRR
1971.08		-25.29				1					1			246-262				SESRIPLILSLDIYVPR
1511.86		-36.57				1					0			250-262				IPLILSLDIYVPR
1912.05		-21.13				1					1			250-265				IPLILSLDIYVPRDER
1001.49		-31.02				1					1			263-270				DERFGHLK
1204.57		-21.56				1					0			271-280				MSDFLTYALK																Oxidation (M): 1
1188.56		-29.48				1					0			271-280				MSDFLTYALK
3348.69		3.381				1					0			281-309				SIVQFILPELHALFDGTPNEFDSFEDVLR
1658.85		-658.4				1					1			310-324				LYEGGIKLPQGPLFK
1314.72		-18.97				1					0			325-336				ALTAAIPLEMIR																Oxidation (M): 10
1298.7		-40.70				1					0			325-336				ALTAAIPLEMIR
1371.75		-9.511				1					1			337-348				ELLRTDGEGILR
1755.95		-29.04				1					1			341-356				TDGEGILRFPTPLVIK
914.546		-27.27				1					0			349-356				FPTPLVIK
1244.69		-27.83				1					1			349-359				FPTPLVIKDSK
1381.6		-33.52				1					1			360-370				TAWRTDEEFAR
2277.11		-21.40				1					1			364-383				TDEEFAREMLAGVNPIIISR																Oxidation (M): 9
2261.12		-18.82				1					1			364-383				TDEEFAREMLAGVNPIIISR
1411.68		-789.3				1					0			371-383				EMLAGVNPIIISR
1428.77		-11.98				1					0			371-383				EMLAGVNPIIISR																Oxidation (M): 2
3377.72		-14.73				1					1			414-442				LDGLTVDEAMNNNKLFILNHHDVIIPYLR
1863.01		-29.58				1					0			428-442				LFILNHHDVIIPYLR
3550.93		14.87				1					0			456-488				TLLFLQDNGSLKPLAIELSLPHPDGDQFGVTSK
2007.98		-12.75				1					0			489-506				VYTPSDQGVESSIWQLAK
3685.95		7.219				1					0			507-539				AYVAVNDTGVHQLISHWLNTHAVIEPFVIATNR
1171.66		-26.44				1					0			540-549				QLSVLHPIHK
2098.15		-29.06				1					1			540-556				QLSVLHPIHKLLYPHFR
945.49		-43.07				1					0			550-556				LLYPHFR
2018.95		-35.35				1					1			550-566				LLYPHFRDTMNINASAR
1092.46		-44.31				1					0			557-566				DTMNINASAR
1890		-16.56				1					0			567-584				QILVNAGGVLESTVFQSK
1552.74		-24.68				1					1			611-625				RGVAVEDSSSPHGVR
1396.63		-34.17				1					0			612-625				GVAVEDSSSPHGVR
2308.16		-21.97				1					0			626-645				LLIEDYPYAVDGLEIWSAIK
1344.62		-16.57				1					1			684-693				KNEPWWPEMK
1808.8		-26.50				1					1			737-751				FMPEPGTPDYEELKR
1824.82		-16.00				1					1			737-751				FMPEPGTPDYEELKR																Oxidation (M): 2
2155.21		-26.06				1					0			760-779				TITAQLQTLLGVSLVEILSR
1332.61		-36.48				1					0			780-790				HTTDEIYLGQR
1161.54		-45.98				1					1			798-807				DKEPLAAFDR
1250.65		-0.1489				1					1			800-810				EPLAAFDRFGK
1356.73		-36.76				1					1			812-822				LTDIEKQIIQR
2206.12		-7.494				1					0			832-853				SGPVNAPYTLLFPTSEGGLTGK
Spot Name									35
Search Type									PMF
Protein 1:									S.tuberosum mRNA for lipoxygenase (clone T6)
Accession:									X95512.1																		Score:				100.12
Database:									NCBInr																		MW [kDa]:				95.2
Seq. Coverage [%]:									0.553																		pI:				5.3398
																											No. of Peptides:				50
Modification(s):										Carbamidomethyl (C), Oxidation (M)
Cmpd.	No. of Cmpds.		m/z meas.				Δ						z			Rt [min]				Score	P	Range								Sequence								Modification
							m/z [ppm]
	1												1							0.0	0	12-26								K.NVLDFTDLASSLTGK.I
	1												1							0.0	0	35-54								K.VSFQLISSVQGDPTNGLQGK.H
	1												1							0.0	0	99-108								K.NMHITEFFLK.S
	1												1							0.0	0	109-120								K.SLTLEDVPNHGK.V
	1												1							0.0	0	121-136								K.VHFVCNSWVYPSLNYK.S								Carbamidomethyl (C): 5
	1												1							0.0	1	137-157								K.SDRIFFANQPYLPSDTPELLR.K
	1												1							0.0	0	140-157								R.IFFANQPYLPSDTPELLR.K
	1												1							0.0	1	159-168								K.YRENELLTLR.G
	1												1							0.0	0	161-168								R.ENELLTLR.G
	1												1							0.0	1	161-174								R.ENELLTLRGDGTGK.R
	1												1							0.0	1	181-201								R.IYDYDIYNDLGNPDQGKENVR.T
	1												1							0.0	0	202-214								R.TTLGGSAEYPYPR.R
	1												1							0.0	1	202-215								R.TTLGGSAEYPYPRR.G
	1												1							0.0	1	229-245								K.SESRIPLILSTDIYVPR.D
	1												1							0.0	0	233-245								R.IPLILSTDIYVPR.D
	1												1							0.0	1	233-248								R.IPLILSTDIYVPRDER.F
	1												1							0.0	1	246-253								R.DERFGHLK.M
	1												1							0.0	0	254-263								K.MSDFLTYALK.S								Oxidation (M): 1
	1												1							0.0	0	254-263								K.MSDFLTYALK.S
	1												1							0.0	1	293-307								R.LYEGGIKLPQGPLFK.A
	1												1							0.0	0	308-319								K.ALTAAIPLEMIR.E								Oxidation (M): 10
	1												1							0.0	0	308-319								K.ALTAAIPLEMIR.E
	1												1							0.0	1	320-331								R.ELLRTDGEGILR.F
	1												1							0.0	1	324-339								R.TDGEGILRFPTPLVIK.D
	1												1							0.0	0	332-339								R.FPTPLVIK.D
	1												1							0.0	1	332-342								R.FPTPLVIKDSK.T
	1												1							0.0	1	343-353								K.TAWRTDEEFAR.E
	1												1							0.0	1	347-366								R.TDEEFAREMLAGTNPVIISR.L
	1												1							0.0	0	354-366								R.EMLAGTNPVIISR.L
	1												1							0.0	0	354-366								R.EMLAGTNPVIISR.L								Oxidation (M): 2
	1												1							0.0	0	411-425								K.LFILNHHDLLIPYLR.R
	1												1							0.0	0	472-489								K.VYTPSDQGVESSIWQLAK.A
	1												1							0.0	0	523-532								R.QLSVLHPIHK.L
	1												1							0.0	1	523-539								R.QLSVLHPIHKLLYPHFR.D
	1												1							0.0	0	533-539								K.LLYPHFR.D
	1												1							0.0	0	540-549								R.DTMNINALAR.Q
	1												1							0.0	0	540-549								R.DTMNINALAR.Q								Oxidation (M): 3
	1												1							0.0	1	550-578								R.QILINAAGVFESTVFQSKFALEM SAVVYK.D
	1												1							0.0	1	594-608								K.RGVAVEDSSSPHGVR.L
	1												1							0.0	0	595-608								R.GVAVEDSSSPHGVR.L
	1												1							0.0	1	719-733								R.RFMPEPGTPEYEELK.K								Oxidation (M): 3
	1												1							0.0	1	720-734								R.FMPEPGTPEYEELKK.N								Oxidation (M): 2
	1												1							0.0	0	743-762								K.TITAQLQTLLGVSLVEILSR.H
	1												1							0.0	0	763-773								R.HTTDEIYLGQR.E
	1												1							0.0	1	763-780								R.HTTDEIYLGQRESPEWTK.D
	1												1							0.0	1	781-790								K.DKEPLAAFDR.F
	1												1							0.0	1	783-793								K.EPLAAFDRFGK.K
	1												1							0.0	1	795-805								K.LTDIEKQIIQR.N
	1												1							0.0	0	806-814								R.NGDNILTNR.S
	1												1							0.0	0	815-836								R.SGPVNAPYTLLFPTSEGGLTGK. G
Spot Name									36
Search Type									Combined MS/MS
Protein 1:									phospholipase A1 [Capsicum annuum]
Accession:									ABQ95989.1																		Score:				158.28
Database:									NCBInr																		MW [kDa]:				45.1
Seq. Coverage [%]:									0.058																		pI:				6.1339
																											No. of Peptides:				2
Cmpd.	No. of Cmpds.		m/z meas.				Δ						z			Rt [min]				Score	P	Range								Sequence								Modification
							m/z [ppm]
	1		1439.7603				2.34						1							96.2	0	247-259								K.EFPVTAFVFASPK.V
	1		1161.7136				12.55						1							62.1	0	280-289								R.IHNLLDIVPK.Y
Spot Name									39
Search Type									Combined MS/MS
Protein 1:									phospholipase A1 [Capsicum annuum]
Accession:									ABQ95989.1																		Score:				147.76
Database:									NCBInr																		MW [kDa]:				45.1
Seq. Coverage [%]:									0.058																		pI:				6.1339
																											No. of Peptides:				2
Cmpd.	No. of Cmpds.		m/z meas.				Δ						z			Rt [min]				Score	P	Range								Sequence								Modification
							m/z [ppm]
	1		1439.7637				4.70						1							83.8	0	247-259								K.EFPVTAFVFASPK.V
	1		1161.7054				5.49						1							64.0	0	280-289								R.IHNLLDIVPK.Y
Spot Name									40
Search Type									Combined MS/MS
Protein 1:									phospholipase A1 [Capsicum annuum]
Accession:									ABQ95989.1																		Score:				78.23
Database:									NCBInr																		MW [kDa]:				45.1
Seq. Coverage [%]:									0.033																		pI:				6.1339
																											No. of Peptides:				1
Cmpd.	No. of Cmpds.		m/z meas.				Δ						z			Rt [min]				Score	P	Range								Sequence								Modification
							m/z [ppm]
	1		1439.7516				-3.70						1							78.2	0	247-259								K.EFPVTAFVFASPK.V
Spot Name									43
Search Type									Combined MS/MS
Protein 1:									phosphoglycerate kinase (unknown [Solanum tuberosum])
Accession:									ABB87110																		Score:				131.71
Database:									NCBInr																		MW [kDa]:				42.3
Seq. Coverage [%]:									0.067																		pI:				5.6537
																											No. of Peptides:				2
Cmpd.	No. of Cmpds.		m/z meas.				Δ						z			Rt [min]				Score	P	Range								Sequence								Modification
							m/z [ppm]
	1		1072.6667				14.38						1							35.1	0	75-83								K.YSLKPLVPR.L
	1		1933.9659				-5.37						1							96.6	0	138-155								K.LASLADLYVNDAFGTAHR.A
Spot Name									44
Search Type									PMF
Protein 1:									Full=Patatin-3-Kuras 1; Flags: Precursor
Accession:									Q3YJS9.1																		Score:				98.28
Database:									NCBInr																		MW [kDa]:				41.2
Seq. Coverage [%]:									0.596																		pI:				4.7553
																											No. of Peptides:				23
Modification(s):										Oxidation (M)
m/z meas.		Δ				z					P			Range				Sequence																Modification
		m/z [ppm]
3596.81		0.6319				1					0			54-88				LADYFDVIGGTGTGGLLTAMITTPNENNRPFAAAK
3612.85		13.78				1					0			54-88				LADYFDVIGGTGTGGLLTAMITTPNENNRPFAAAK																Oxidation (M): 20
1448.72		-0.4616				1					0			89-100				DIIPFYFDHGPK
2929.45		-15.34				1					1			89-113				DIIPFYFDHGPKIFEPSGFHLVEPK
1499.8		7.187				1					0			101-113				IFEPSGFHLVEPK
1962.98		-7.003				1					1			101-117				IFEPSGFHLVEPKYDGK
1614.82		-2.155				1					1			114-126				YDGKYLMQVLQEK
1630.82		0.6448				1					1			114-126				YDGKYLMQVLQEK																Oxidation (M): 7
1167.59		-17.16				1					0			118-126				YLMQVLQEK																Oxidation (M): 3
1723.89		-9.069				1					1			118-131				YLMQVLQEKLGETR																Oxidation (M): 3
1707.89		-12.96				1					1			118-131				YLMQVLQEKLGETR
2314.22		-8.019				1					1			127-147				LGETRVHQALTEVAISSFDIK
1757.96		7.102				1					0			132-147				VHQALTEVAISSFDIK
2786.53		-4.549				1					1			132-156				VHQALTEVAISSFDIKTNKPVIFTK
1047.6		-19.65				1					0			148-156				TNKPVIFTK
1289.66		-11.18				1					0			223-234				LAQEDPAFASIK
1825.94		4.216				1					0			240-256				QMLLLSLGTGTNSEFAK																Oxidation (M): 2
1809.94		0.2309				1					0			240-256				QMLLLSLGTGTNSEFAK
1848.88		-6.606				1					0			266-279				WGILQWMSPLWEMR																Oxidation (M): null
3137.44		7.390				1					0			280-306				SAASSYMNDYYLSTVFQALDSQNNYLR																Oxidation (M): 7
3121.41		-4.528				1					0			280-306				SAASSYMNDYYLSTVFQALDSQNNYLR
3603.94		12.27				1					1			307-340				VQENALTGTATTFDDASVANMILLVQVGENLLKK
1876.9		-2.384				1					1			341-356				SVSEDNHETYEVALKR
Spot Name									45
Search Type									PMF
Protein 1:									Full=Patatin-3-Kuras 1; Flags: Precursor
Accession:									Q3YJS9.1																		Score:				98.62
Database:									NCBInr																		MW [kDa]:				41.2
Seq. Coverage [%]:									0.61																		pI:				4.7553
																											No. of Peptides:				28
Modification(s):										Oxidation (M)
m/z meas.		Δ				z					P			Range				Sequence																Modification
		m/z [ppm]
3596.78		-7.824				1					0			54-88				LADYFDVIGGTGTGGLLTAMITTPNENNRPFAAAK
3612.81		2.624				1					0			54-88				LADYFDVIGGTGTGGLLTAMITTPNENNRPFAAAK																Oxidation (M): 20
1448.73		7.616				1					0			89-100				DIIPFYFDHGPK
2929.41		-28.73				1					1			89-113				DIIPFYFDHGPKIFEPSGFHLVEPK
1499.81		12.15				1					0			101-113				IFEPSGFHLVEPK
1962.98		-10.35				1					1			101-117				IFEPSGFHLVEPKYDGK
1614.82		1.776				1					1			114-126				YDGKYLMQVLQEK
1630.82		1.795				1					1			114-126				YDGKYLMQVLQEK																Oxidation (M): 7
1167.6		-3.102				1					0			118-126				YLMQVLQEK																Oxidation (M): 3
1151.61		-4.575				1					0			118-126				YLMQVLQEK
1707.89		-9.659				1					1			118-131				YLMQVLQEKLGETR
1723.9		-0.03772				1					1			118-131				YLMQVLQEKLGETR																Oxidation (M): 3
2314.21		-14.49				1					1			127-147				LGETRVHQALTEVAISSFDIK
1757.96		8.961				1					0			132-147				VHQALTEVAISSFDIK
2786.5		-16.25				1					1			132-156				VHQALTEVAISSFDIKTNKPVIFTK
1047.62		-2.966				1					0			148-156				TNKPVIFTK
1289.67		0.4738				1					0			223-234				LAQEDPAFASIK
2415.22		-17.99				1					1			235-256				SLNYKQMLLLSLGTGTNSEFAK
1825.95		7.217				1					0			240-256				QMLLLSLGTGTNSEFAK																Oxidation (M): 2
1809.95		4.103				1					0			240-256				QMLLLSLGTGTNSEFAK
1848.89		-2.255				1					0			266-279				WGILQWMSPLWEMR																Oxidation (M): null
1864.87		-8.305				1					0			266-279				WGILQWMSPLWEMR																Oxidation (M): 7, 13
1832.88		-10.94				1					0			266-279				WGILQWMSPLWEMR
3137.4		-3.803				1					0			280-306				SAASSYMNDYYLSTVFQALDSQNNYLR																Oxidation (M): 7
3121.37		-17.14				1					0			280-306				SAASSYMNDYYLSTVFQALDSQNNYLR
3475.77		-8.169				1					0			307-339				VQENALTGTATTFDDASVANMILLVQVGENLLK
3619.87		-5.642				1					1			307-340				VQENALTGTATTFDDASVANMILLVQVGENLLKK																Oxidation (M): 21
1876.9		-3.322				1					1			341-356				SVSEDNHETYEVALKR
Spot Name									46
Search Type									PMF
Protein 1:									Full=Patatin-3-Kuras 1; Flags: Precursor
Accession:									Q3YJS9.1																		Score:				97.86
Database:									NCBInr																		MW [kDa]:				41.2
Seq. Coverage [%]:									0.559																		pI:				4.7553
																											No. of Peptides:				18
Modification(s):										Oxidation (M)
Cmpd.	No. of Cmpds.		m/z meas.				Δ						z			Rt [min]				Score	P	Range								Sequence								Modification
							m/z [ppm]
	1												1							0.0	0	54-88								R.LADYFDVIGGTGTGGLLTAMITT PNENNRPFAAAK.D
	1												1							0.0	0	54-88								R.LADYFDVIGGTGTGGLLTAMITT PNENNRPFAAAK.D								Oxidation (M): 20
	1												1							0.0	0	89-100								K.DIIPFYFDHGPK.I
	1												1							0.0	0	101-113								K.IFEPSGFHLVEPK.Y
	1												1							0.0	1	114-126								K.YDGKYLMQVLQEK.L								Oxidation (M): 7
	1												1							0.0	1	114-126								K.YDGKYLMQVLQEK.L
	1												1							0.0	0	118-126								K.YLMQVLQEK.L								Oxidation (M): 3
	1												1							0.0	1	127-147								K.LGETRVHQALTEVAISSFDIK.T
	1												1							0.0	0	132-147								R.VHQALTEVAISSFDIK.T
	1												1							0.0	1	132-156								R.VHQALTEVAISSFDIKTNKPVIF TK.S
	1												1							0.0	0	148-156								K.TNKPVIFTK.S
	1												1							0.0	0	223-234								R.LAQEDPAFASIK.S
	1												1							0.0	0	240-256								K.QMLLLSLGTGTNSEFAK.N
	1												1							0.0	0	240-256								K.QMLLLSLGTGTNSEFAK.N								Oxidation (M): 2
	1												1							0.0	0	280-306								R.SAASSYMNDYYLSTVFQALDSQN NYLR.V								Oxidation (M): 7
	1												1							0.0	0	280-306								R.SAASSYMNDYYLSTVFQALDSQN NYLR.V
	1												1							0.0	1	307-340								R.VQENALTGTATTFDDASVANMIL LVQVGENLLKK.S
	1												1							0.0	1	341-356								K.SVSEDNHETYEVALKR.F
Spot Name									47
Search Type									Combined MS/MS
Protein 1:									RecName: Full=Leucine aminopeptidase, chloroplastic; AltName: Full=Leucyl aminopeptidase; Short=LAP; AltName: Full=Proline aminopeptidase; AltName: Full=Prolyl aminopeptidase; Flags: Precursor
Accession:									P31427.2																		Score:				61.94
Database:									NCBInr																		MW [kDa]:				58.1
Seq. Coverage [%]:									0.027																		pI:				5.6658
																											No. of Peptides:				1
Cmpd.	No. of Cmpds.		m/z meas.				Δ						z			Rt [min]				Score	P	Range								Sequence								Modification
							m/z [ppm]
	1		1643.8469				-17.18						1							61.9	1	461-475								R.EVVVAAEASGEKLWR.M
Spot Name									48
Search Type									PMF
Protein 1:									RecName: Full=Leucine aminopeptidase, chloroplastic; AltName: Full=Leucyl aminopeptidase; Short=LAP; AltName: Full=Proline aminopeptidase; AltName: Full=Prolyl aminopeptidase; Flags: Precursor
Accession:									P31427.2																		Score:				91.19
Database:									NCBInr																		MW [kDa]:				156.8
Seq. Coverage [%]:									0																		pI:				6.9874
																											No. of Peptides:				9
Modification(s):										Carbamidomethyl (C)
m/z meas.		Δ				z					P			Range				Sequence																Modification
		m/z [ppm]
1271.62		-8.720				1					0			0-0				GLTFDSGGYNLK
1643.85		-17.14				1					1			0-0				EVVVAAEASGEKLWR
1162.64		-9.934				1					0			0-0				DGGAITGALFLK
2368.16		-19.40				1					1			0-0				KIASTYSDVITVNILDAEQCK																Carbamidomethyl (C): 20
2617.31		-15.12				1					0			0-0				ITLVGLGSSASSPTSYHSLGEAAAAAAK
1217.58		-15.75				1					0			0-0				SGVADMINTGPR
3178.47		-29.94				1					1			0-0				TIEVNNTDAEGRLTLADALIYACNQGVEK																Carbamidomethyl (C): 23
2035.08		-14.34				1					0			0-0				ELVNAPANIVTPGVLAEEAK
2163.17		-15.78				1					1			0-0				ELVNAPANIVTPGVLAEEAKK
Spot Name									49
Search Type									Combined MS/MS
Protein 1:									RecName: Full=Leucine aminopeptidase, chloroplastic; AltName: Full=Leucyl aminopeptidase; Short=LAP; AltName: Full=Proline aminopeptidase; AltName: Full=Prolyl aminopeptidase; Flags: Precursor
Accession:									P31427.2																		Score:				92.72
Database:									NCBInr																		MW [kDa]:				156.8
Seq. Coverage [%]:									0																		pI:				6.9874
																											No. of Peptides:				2
Cmpd.	No. of Cmpds.		m/z meas.				Δ						z			Rt [min]				Score	P	Range								Sequence								Modification
							m/z [ppm]
	1		1643.8469				-17.18						1							61.6	1	0-0								.EVVVAAEASGEKLWR.
	1		2617.3071				-15.16						1							31.1	0	0-0								.ITLVGLGSSASSPTSYHSLGEAA AAAAK.
Spot Name									50
Search Type									Combined MS/MS
Protein 1:									RecName: Full=Leucine aminopeptidase, chloroplastic; AltName: Full=Leucyl aminopeptidase; Short=LAP; AltName: Full=Proline aminopeptidase; AltName: Full=Prolyl aminopeptidase; Flags: Precursor
Accession:									P31427.2																		Score:				61.94
Database:									NCBInr																		MW [kDa]:				58.1
Seq. Coverage [%]:									0.027																		pI:				5.6658
																											No. of Peptides:				1
Cmpd.	No. of Cmpds.		m/z meas.				Δ						z			Rt [min]				Score	P	Range								Sequence								Modification
							m/z [ppm]
	1		1643.8469				-17.18						1							61.9	1	461-475								R.EVVVAAEASGEKLWR.M
